# Supplementary material for: Hi-GDT: A Hi-C-based 3D gene domain analysis tool for analyzing local chromatin contacts in plants
Source: Gigascience. 2025 Mar 21;14:giaf020. doi: 10.1093/gigascience/giaf020 (PMC11927400; doi:10.1093/gigascience/giaf020)
Supplement: giaf020_Supplemental_File [file giaf020_supplemental_file.zip › Supplementary Table S1.xlsx]

## Sheet: Sheet1
Supplementary Table S1. NGS datasets used in this study
Experiment	Species	Description	Accession number	Reference
Hi-C	Arabidopsis	Shoot	SRR9164344,SRR9164345	Sun et al., 2020
Hi-C	Arabidopsis	Heat shock	SRR9164346,SRR9164347	Sun et al., 2020
Hi-C	Arabidopsis	Root	SRR16883228,SRR16883229	Sun et al., 2023
Hi-C	Arabidopsis	Shoot (different batch)	SRR1029603,SRR1029605,SRR2626163,SRR2626429	Wang et al., 2015, Liu et al., 2016
Hi-C	Arabidopsis	Heat shock	SRR9164346,SRR9164347	Sun et al., 2020
Hi-C	Arabidopsis	Root	SRR16883228,SRR16883229	Sun et al., 2023
Hi-C	Arabidopsis	Callus		produced in this study
Hi-C	Tomato	Mock	SRR19735928,SRR19735929	Huang et al., 2023
Hi-C	Tomato	Heat shock	SRR19735926,SRR19735927	Huang et al., 2023
Hi-C	Maize	WT	SRR5748747,SRR5748748,SRR5748749,SRR5748750,SRR5748751,SRR5748752,SRR5748753,SRR5748754,SRR5748755,SRR5748756	Dong et al., 2017
Hi-C	Marchantia	WT	SRR10879446,SRR10879447	Karaaslan et al., 2020
Hi-C	Marchantia	tcp1	SRR10879461,SRR10879462	Karaaslan et al., 2020
ATAC-seq	Arabidopsis	WT	SRX2000799(SRR4000468)	PCSD (http://systemsbiology.cpolar.cn/chromstates/download.php)
RNA-seq	Arabidopsis	Shoot	SRR9257060,SRR9257061	Sun et al., 2020
RNA-seq	Arabidopsis	heat	SRR9257062,SRR9257063	Sun et al., 2020
RNA-seq	Arabidopsis	Shoot	SRR6190455,SRR6190457,SRR6190459	Potter et al., 2018
RNA-seq	Arabidopsis	Root	SRR6190476,SRR6190472,SRR6190453	Potter et al., 2018
RNA-seq	Arabidopsis	Callus		produced in this study
RNA-seq	Arabidopsis	Callus		produced in this study
RNA-seq	Tomato	Mock	SRR19735897,SRR19735898	Huang et al., 2023
RNA-seq	Tomato	Heat shock	SRR19735895,SRR19735896	Huang et al., 2023
RNA-seq	Maize	WT	SRR5748807,SRR5748718	Dong et al., 2017
RNA-seq	Marchantia	WT	SRR10879457,SRR10879458,SRR10879459	Karaaslan et al., 2020
RNA-seq	Marchantia	tcp1	SRR10879454,SRR10879455,SRR10879456	Karaaslan et al., 2020
