# Supplementary material for: Hi-GDT: A Hi-C-based 3D gene domain analysis tool for analyzing local chromatin contacts in plants
Source: Gigascience. 2025 Mar 21;14:giaf020. doi: 10.1093/gigascience/giaf020 (PMC11927400; doi:10.1093/gigascience/giaf020)
Supplement: giaf020_Supplemental_File [file giaf020_supplemental_file.zip › Supplementary Table S2.xlsx]

## Sheet: Shoot vs root
Supplementary Table S2. Differentially insulated single-gene domains identified by Hi-GDTdiff
Gene ID	P-value(surrounding)	Q-value(surrounding)	ContactFC(surrounding)	ContactFC(genebody)	Domain_change	TPM(shoot)	TPM(root)	log2FC(expression)	P-value(expression)	Q-value(expression)	Expression_change
AT1G01590	5.55453e-05	0.0023719	1.2675	0.856088	Insulated in control	0.04	0	-2.9205	0.250002	1	Not significant
AT1G03300	0.00129674	0.0199835	1.1734	0.815273	Insulated in control	2.18333	1.22	-1.27131	0.000303601	0.000865485	Shoot > Root
AT1G04980	3.26255e-07	6.62067e-05	1.28728	0.893475	Insulated in control	10.4767	32.44	1.19361	5.86493e-08	2.5679e-07	Root > Shoot
AT1G05550	0.000892965	0.0156669	1.21802	0.738972	Insulated in control	0.156667	0	-3.82534	0.0683125	0.117955	Not significant
AT1G06645	0.000811377	0.014743	1.16703	0.882967	Insulated in control	7.10333	2.25667	-2.08497	2.18407e-09	1.09051e-08	Shoot > Root
AT1G08210	0.00154836	0.0224292	1.16797	0.698842	Insulated in control	17.1667	19.0367	-0.278631	0.0869504	0.145382	Not significant
AT1G08910	0.000789417	0.0144701	1.35411	0.813966	Insulated in control	11.5567	13.67	-0.197419	0.324954	0.432616	Not significant
AT1G09600	0.00461758	0.0441852	1.11582	0.87195	Insulated in control	0.783333	1.35333	0.357492	0.380254	0.489789	Not significant
AT1G10060	0.00125031	0.019451	1.20415	0.771052	Insulated in control	13.3367	0.773333	-4.48938	3.49772e-21	3.60442e-20	Shoot > Root
AT1G10657	3.9436e-05	0.00191591	1.30374	0.778457	Insulated in control	7.13667	0.16	-5.9411	7.58369e-15	5.57171e-14	Shoot > Root
AT1G10970	0.00558087	0.0496797	1.18408	0.830037	Insulated in control	3.57333	8.04333	0.742222	0.0517663	0.092316	Not significant
AT1G11303	0.000606992	0.0123319	1.22259	0.891584	Insulated in control	4.94	0.0133333	-8.9394	1.18814e-13	8.09291e-13	Shoot > Root
AT1G11330	0.0001367	0.00444633	1.28998	0.869421	Insulated in control	23.2367	36.7533	0.257227	0.322315	0.429905	Not significant
AT1G12780	0.00105028	0.0174648	1.15576	0.856465	Insulated in control	38.2133	29.3633	-0.814109	0.00341404	0.00815815	Not significant
AT1G12900	6.41207e-06	0.000542565	1.2499	0.865318	Insulated in control	1048.84	6.32	-7.81296	0	0	Shoot > Root
AT1G13570	0.0055135	0.0493482	1.20367	0.836521	Insulated in control	12.0333	18.1333	0.170479	0.314702	0.421519	Not significant
AT1G14100	0.000660968	0.0129766	1.2113	0.778917	Insulated in control	0.0533333	0	-2.60102	0.342699	1	Not significant
AT1G14280	0.00408022	0.040711	1.20462	0.679321	Insulated in control	40.9	1.00667	-5.71557	2.83122e-28	4.04531e-27	Shoot > Root
AT1G14440	0.00143143	0.0212454	1.212	0.764729	Insulated in control	8.74667	0.21	-5.78259	3.58572e-21	3.68864e-20	Shoot > Root
AT1G15180	0.00066506	0.0130235	1.18399	0.866389	Insulated in control	25.9367	1.48	-4.56228	6.58579e-74	3.84803e-72	Shoot > Root
AT1G15410	1.40075e-07	3.91714e-05	1.28558	0.898364	Insulated in control	12.19	10.73	-0.599148	0.0041065	0.00964644	Not significant
AT1G17810	0.00220503	0.0278619	1.15558	0.728698	Insulated in control	0.0533333	0.03	-1.27585	0.713584	1	Not significant
AT1G18630	0.000571527	0.0117751	1.23813	0.800977	Insulated in control	15.9433	31.0067	0.533104	0.0109766	0.0233885	Not significant
AT1G19715	8.46025e-06	0.00065987	1.24763	0.79787	Insulated in control	54.8667	14.7167	-2.33165	1.39211e-36	2.83565e-35	Shoot > Root
AT1G20860	8.88328e-08	2.70833e-05	1.24834	0.814024	Insulated in control	0.0133333	0.516667	4.43238	0.0034569	0.00825386	Root > Shoot
AT1G21470	3.35152e-05	0.0017627	1.2381	0.736962	Insulated in control	0.393333	0	-4.68297	0.0126964	0.026674	Shoot > Root
AT1G22260	0.0036249	0.0376974	1.13404	0.849621	Insulated in control	0.496667	0.716667	0.141995	0.757044	0.824138	Not significant
AT1G24250	0.000156251	0.00484187	1.26151	0.483178	Insulated in control	0.07	0	-2.20684	0.556981	1	Not significant
AT1G24260	0.000832276	0.0150157	1.25802	0.882308	Insulated in control	2.28667	0	-7.58279	2.89715e-09	1.43017e-08	Shoot > Root
AT1G25440	0.00270452	0.0317387	1.23217	0.769857	Insulated in control	25.7067	0.533333	-5.99114	1.77031e-39	3.98143e-38	Shoot > Root
AT1G26260	0.000179384	0.00534911	1.19166	0.836205	Insulated in control	3.15667	6.08	0.524331	0.0423274	0.0775146	Not significant
AT1G26530	0.000155651	0.00483637	1.22288	0.777465	Insulated in control	0.45	0.72	0.247285	0.769137	0.83383	Not significant
AT1G26840	0.000144064	0.00456919	1.25382	0.853554	Insulated in control	2.72	9.63333	1.40632	4.35222e-06	1.57422e-05	Root > Shoot
AT1G29910	0.00389635	0.0395538	1.20159	0.894997	Insulated in control	4899.45	4.99667	-10.3776	9.57543e-217	4.69735e-214	Shoot > Root
AT1G29930	0.000413128	0.00954021	1.34729	0.64078	Insulated in control	20888.3	115.033	-7.93193	3.24884e-173	1.04795e-170	Shoot > Root
AT1G32010	0.00322679	0.0351847	1.12187	0.604959	Insulated in control	0	0	0	1	1	Not significant
AT1G32900	0.00152371	0.0221842	1.19119	0.842209	Insulated in control	58.3067	1.2	-6.02606	2.94999e-141	6.09328e-139	Shoot > Root
AT1G35420	0.00507556	0.0468549	1.22029	0.784969	Insulated in control	44.6533	1.79	-5.08992	4.87097e-53	1.76729e-51	Shoot > Root
AT1G45063	0.000563934	0.0116922	1.27967	0.673141	Insulated in control	0	0.0533333	1.77103	0.65957	1	Not significant
AT1G46912	0.000731779	0.0137657	1.17666	0.861115	Insulated in control	0	0	0	1	1	Not significant
AT1G47220	0.00391853	0.039689	1.1595	0.888429	Insulated in control	0	0.0366667	0.828514	0.839101	1	Not significant
AT1G48530	0.00100971	0.0170498	1.24682	0.585445	Insulated in control	0.0866667	0	-2.37661	0.506197	1	Not significant
AT1G49870	0.00022078	0.00617542	1.2119	0.756671	Insulated in control	3.18	7.56333	0.81246	0.0137832	0.0286884	Not significant
AT1G50440	0.00190339	0.0255084	1.15333	0.818511	Insulated in control	21.73	20.19	-0.521935	0.00864949	0.0189337	Not significant
AT1G50820	0.00175221	0.0241176	1.33329	0.789476	Insulated in control	0.0666667	0	-3.2458	0.188116	0.277994	Not significant
AT1G50890	0.00046629	0.0103309	1.13528	0.844392	Insulated in control	3.10333	7.76667	0.898129	4.47026e-05	0.000143232	Not significant
AT1G51590	0.00535113	0.0483287	1.15406	0.886699	Insulated in control	22.5167	37.96	0.33976	0.0949043	0.156621	Not significant
AT1G52930	0.00489154	0.0458952	1.16199	0.645071	Insulated in control	25.0333	52.1933	0.639046	6.94797e-05	0.000217212	Not significant
AT1G53090	0.000561014	0.0116799	1.16706	0.764829	Insulated in control	6.68333	3.64333	-1.2927	1.09847e-05	3.78651e-05	Shoot > Root
AT1G53450	0.000738338	0.0138437	1.18228	0.777745	Insulated in control	3.67667	3.14667	-0.65828	0.0374279	0.0696197	Not significant
AT1G54010	1.78367e-05	0.00111145	1.34046	0.881138	Insulated in control	83.0867	63.7433	-0.80133	9.04339e-06	3.1552e-05	Not significant
AT1G54370	0.000139926	0.00450768	1.47367	0.80847	Insulated in control	16.2567	24.3067	0.158536	0.355889	0.464968	Not significant
AT1G56500	3.73903e-06	0.000374409	1.40491	0.82344	Insulated in control	49.4467	3.12333	-4.4237	1.57183e-109	1.96872e-107	Shoot > Root
AT1G56510	1.29499e-05	0.000899864	1.34098	0.804357	Insulated in control	87.0067	1.02	-6.88454	4.36313e-66	2.13151e-64	Shoot > Root
AT1G58200	0.00209743	0.0271028	1.16702	0.859139	Insulated in control	93.6167	38.7167	-1.74047	1.22923e-05	4.21196e-05	Shoot > Root
AT1G60630	5.69161e-05	0.00242142	1.24431	0.891027	Insulated in control	3.33333	0.953333	-2.20274	1.28033e-07	5.43745e-07	Shoot > Root
AT1G60680	0.00174679	0.0240752	1.18436	0.837889	Insulated in control	3.45333	98.3	4.4022	1.1179e-46	3.29039e-45	Root > Shoot
AT1G61340	0.00223346	0.0279997	1.44611	0.895163	Insulated in control	58.8367	46.4067	-0.858703	0.358324	0.467476	Not significant
AT1G63260	1.61996e-06	0.000209871	1.22037	0.847922	Insulated in control	23.4	5.2	-2.58013	1.06739e-16	8.67581e-16	Shoot > Root
AT1G64255	0.00140872	0.0210583	1.16759	0.830588	Insulated in control	0	0.0433333	2.30764	0.51534	1	Not significant
AT1G64970	0.000436575	0.00986316	1.30799	0.708997	Insulated in control	13.88	5.05	-1.91428	5.59264e-08	2.45197e-07	Shoot > Root
AT1G66520	0.00167839	0.0234837	1.26683	0.663704	Insulated in control	9.14	4.22667	-1.54145	2.93101e-07	1.19758e-06	Shoot > Root
AT1G66980	0.00443691	0.0430567	1.19444	0.792188	Insulated in control	11.5833	0.0866667	-7.48372	4.90025e-51	1.6531e-49	Shoot > Root
AT1G68930	1.24679e-05	0.000868999	1.36487	0.862308	Insulated in control	1.09	1.71667	0.237692	0.519088	0.622258	Not significant
AT1G69540	0.000545173	0.0114481	1.29304	0.717517	Insulated in control	0.49	0.116667	-2.69161	0.0228924	0.0451236	Shoot > Root
AT1G72190	0.000351732	0.00857128	1.19909	0.747597	Insulated in control	7.33667	5.18	-0.931123	0.00116128	0.00300523	Not significant
AT1G72660	0.000707632	0.0134438	1.18354	0.656571	Insulated in control	0.476667	0.62	0.0066897	0.992789	0.995367	Not significant
AT1G73110	0.00194352	0.025791	1.16696	0.557239	Insulated in control	41.6367	1.77667	-4.96876	8.1836e-63	3.74901e-61	Shoot > Root
AT1G74290	0.00421958	0.0416527	1.19207	0.667865	Insulated in control	0.863333	0.486667	-1.22242	0.124924	0.198073	Not significant
AT1G74530	1.8886e-05	0.00115487	1.2143	0.896412	Insulated in control	17.18	12.6967	-0.863248	1.80729e-05	6.06302e-05	Not significant
AT1G76530	0.000652623	0.0128734	1.21469	0.701954	Insulated in control	0.56	0.1	-2.917	0.00722638	0.0160968	Shoot > Root
AT1G80850	0.00133989	0.0204698	1.1538	0.84341	Insulated in control	5.42	5.48	-0.415012	0.169725	0.255238	Not significant
AT2G02730	0.00502819	0.0466619	1.16948	0.862936	Insulated in control	11.5333	17.6333	0.184643	0.41712	0.526109	Not significant
AT2G02890	0.00215221	0.0274637	1.13197	0.896078	Insulated in control	0	0	0	1	1	Not significant
AT2G03210	4.07006e-05	0.00196485	1.18183	0.864713	Insulated in control	0.07	0.196667	1.0631	0.42994	0.538471	Not significant
AT2G03330	0.00168779	0.0235849	1.2966	0.810218	Insulated in control	5.21	4.57333	-0.601246	0.0647662	0.112492	Not significant
AT2G11520	0.00392306	0.0397173	1.15336	0.797325	Insulated in control	25.7667	26.8733	-0.363309	0.0157526	0.0323333	Not significant
AT2G14080	0.000472729	0.0104232	1.20248	0.802047	Insulated in control	11.68	0.69	-4.54142	3.57994e-30	5.54585e-29	Shoot > Root
AT2G15280	0.00286834	0.0326746	1.17653	0.614025	Insulated in control	17.1233	22.63	-0.0148171	0.941912	0.959806	Not significant
AT2G19170	0.000626178	0.0125735	1.17903	0.895608	Insulated in control	6.18333	9.13333	0.14254	0.418731	0.527827	Not significant
AT2G19500	0.00138766	0.0208933	1.19964	0.857832	Insulated in control	0	0	0	1	1	Not significant
AT2G19540	0.00424057	0.04177	1.14865	0.794803	Insulated in control	49.5733	66.1133	-0.0110184	0.936089	0.955817	Not significant
AT2G20585	0.00167212	0.0234628	1.18153	0.804815	Insulated in control	20.2733	34.3767	0.339673	0.163901	0.248063	Not significant
AT2G21530	0.0031594	0.0348034	1.20525	0.898302	Insulated in control	105.493	1.46333	-6.62751	1.69933e-62	7.76973e-61	Shoot > Root
AT2G22300	0.000208181	0.00593757	1.36742	0.877364	Insulated in control	55.6	48.43	-0.639984	0.000996444	0.00261051	Not significant
AT2G25270	0.000101502	0.00362075	1.18557	0.867434	Insulated in control	7.32333	10.3733	0.0735927	0.740435	0.810291	Not significant
AT2G25600	0.00446732	0.0432792	1.1346	0.859607	Insulated in control	0.0166667	0.03	0.500623	0.820373	0.873257	Not significant
AT2G25840	0.000156208	0.00484187	1.22577	0.836518	Insulated in control	45.69	9.02	-2.78183	2.64402e-34	4.84503e-33	Shoot > Root
AT2G26140	0.0019242	0.0256534	1.15551	0.881029	Insulated in control	55.9933	80.2367	0.0907147	0.469619	0.577266	Not significant
AT2G26450	0.00112398	0.0181891	1.16735	0.863622	Insulated in control	0.02	0	-1.66137	0.682463	1	Not significant
AT2G29890	0.00237989	0.0291524	1.18709	0.891684	Insulated in control	10.84	13.8467	-0.0704037	0.715848	0.791662	Not significant
AT2G31250	0.00125177	0.0194606	1.24013	0.784404	Insulated in control	0.48	1.17	0.868156	0.135872	0.212344	Not significant
AT2G31450	0.00287665	0.0327043	1.16525	0.848017	Insulated in control	8.28333	6.83	-0.705628	0.00280056	0.00680545	Not significant
AT2G32620	0.000191972	0.00565656	1.24694	0.890255	Insulated in control	0	1.43	7.32112	2.80874e-07	1.15082e-06	Root > Shoot
AT2G33230	0.000469255	0.0103666	1.13955	0.866244	Insulated in control	0.0766667	0.326667	1.62838	0.183608	0.272529	Not significant
AT2G33655	0.000672992	0.0131249	1.27898	0.867157	Insulated in control	0	0	0	1	1	Not significant
AT2G34410	0.000129106	0.00428118	1.22723	0.866435	Insulated in control	10.05	20.86	0.641741	0.00746047	0.0165744	Not significant
AT2G35035	0.00492666	0.0460551	1.17893	0.845073	Insulated in control	1.84	4.77	0.94416	0.0230961	0.0455023	Not significant
AT2G36250	0.000522702	0.011181	1.22234	0.839091	Insulated in control	65.9033	21.64	-2.03873	4.581e-35	8.74848e-34	Shoot > Root
AT2G36355	4.11262e-05	0.00197707	1.25278	0.835116	Insulated in control	3.38333	4.44	-0.0253683	0.946994	0.963167	Not significant
AT2G37300	0.000165202	0.00504428	1.22396	0.88515	Insulated in control	3.56	2.65667	-0.838669	0.0216143	0.0428809	Not significant
AT2G39851	0.00209703	0.0271028	1.38504	0.553444	Insulated in control	0	0	0	1	1	Not significant
AT2G41590	0.000239602	0.00657214	1.20803	0.880253	Insulated in control	0.0866667	0	-3.29302	0.158402	0.24103	Not significant
AT2G41820	0.00526594	0.047885	1.18848	0.897461	Insulated in control	11.7567	13.05	-0.23809	0.53226	0.63491	Not significant
AT2G41945	5.30443e-08	1.84297e-05	1.42726	0.773824	Insulated in control	11.8067	21.2267	0.425904	0.0644343	0.111956	Not significant
AT2G42210	0.00277562	0.0321941	1.14842	0.889764	Insulated in control	146.873	216.43	0.125268	0.400308	0.50993	Not significant
AT2G42220	3.3558e-11	5.49657e-08	1.37418	0.790627	Insulated in control	305.643	3.73	-6.77366	1.58263e-206	6.77565e-204	Shoot > Root
AT2G42960	0.000104642	0.0036973	1.31787	0.862385	Insulated in control	4.35333	4.45333	-0.388832	0.247548	0.347489	Not significant
AT2G43235	0.0054811	0.0491541	1.2067	0.718593	Insulated in control	16.3367	5.72333	-1.9395	3.78146e-18	3.34242e-17	Shoot > Root
AT2G44840	0.0021834	0.0277484	1.33511	0.787237	Insulated in control	17.72	14.31	-0.754472	0.243842	0.343324	Not significant
AT3G01530	5.52056e-05	0.00236621	1.40101	0.733213	Insulated in control	0.0333333	0	-1.94113	0.624278	1	Not significant
AT3G02210	0.0023572	0.0289234	1.21677	0.858663	Insulated in control	2.86333	1.43	-1.40693	0.000320296	0.000910872	Shoot > Root
AT3G03060	0.000159421	0.00490694	1.16054	0.87593	Insulated in control	4.13	13.4667	1.28431	1.90436e-09	9.55507e-09	Root > Shoot
AT3G03770	6.01034e-05	0.00252423	1.19939	0.852265	Insulated in control	16.7667	8.68333	-1.38837	1.15626e-09	5.92394e-09	Shoot > Root
AT3G05180	0.00275782	0.0321013	1.17429	0.878427	Insulated in control	6.06	0.696667	-3.5359	6.84631e-19	6.29481e-18	Shoot > Root
AT3G05345	0.00533979	0.0482834	1.15596	0.651649	Insulated in control	13.6033	3.74	-2.31136	3.29612e-13	2.18446e-12	Shoot > Root
AT3G05750	0.000351722	0.00857128	1.18721	0.890603	Insulated in control	5.30333	3.69667	-0.94118	8.96764e-05	0.000275847	Not significant
AT3G07040	0.000769328	0.0142041	1.22255	0.764513	Insulated in control	29.7767	5.13333	-2.99833	4.80793e-20	4.68013e-19	Shoot > Root
AT3G07770	0.000964475	0.0165171	1.17409	0.896662	Insulated in control	26.3967	55.3667	0.636091	0.000168064	0.000497285	Not significant
AT3G09660	0.000269456	0.0071515	1.16744	0.895685	Insulated in control	1.63667	2.42	0.138045	0.668612	0.753039	Not significant
AT3G09690	0.0015612	0.0225015	1.45188	0.856214	Insulated in control	11.3833	21.8267	0.517305	0.000622647	0.00169067	Not significant
AT3G12145	0.00304054	0.0339283	1.15677	0.774501	Insulated in control	188.733	44.7567	-2.50679	5.68034e-19	5.24324e-18	Shoot > Root
AT3G13010	2.73929e-06	0.00030721	1.33017	0.745164	Insulated in control	0.01	0.07	1.76504	0.422015	0.530805	Not significant
AT3G14420	1.83203e-06	0.000230826	1.42483	0.678125	Insulated in control	1202.65	2.71333	-9.23676	1.17851e-149	2.69422e-147	Shoot > Root
AT3G14520	3.58693e-05	0.00183799	1.27091	0.808137	Insulated in control	0	0.0533333	2.31783	0.561699	1	Not significant
AT3G15830	0.00234369	0.0288472	1.17414	0.604499	Insulated in control	0.396667	0.736667	0.454794	0.554377	0.654562	Not significant
AT3G17330	0.000887636	0.0156092	1.22798	0.808324	Insulated in control	13.8967	21.42	0.174894	0.509475	0.613833	Not significant
AT3G18100	0.00137879	0.020828	1.20158	0.891391	Insulated in control	6.08	5.52333	-0.560335	0.0353429	0.0662595	Not significant
AT3G19080	0.00440695	0.0428983	1.22933	0.830153	Insulated in control	5.54333	9.13	0.296738	0.215758	0.310997	Not significant
AT3G19250	0.000209288	0.00593959	1.26947	0.869301	Insulated in control	1.57	2.52333	0.245971	0.556155	0.656003	Not significant
AT3G20480	0.00555653	0.0495978	1.1674	0.886654	Insulated in control	1.23333	2.32	0.482705	0.283043	0.387309	Not significant
AT3G21670	0.00361785	0.0376411	1.16781	0.667489	Insulated in control	15.39	11.8	-0.827453	0.00985858	0.0212582	Not significant
AT3G23480	0.000996936	0.0168714	1.12515	0.848757	Insulated in control	6.51667	0.153333	-5.88569	1.12639e-16	9.14594e-16	Shoot > Root
AT3G23950	0.00282182	0.0324525	1.37655	0.462423	Insulated in control	0	0	0	1	1	Not significant
AT3G25010	0.00297835	0.0335103	1.59245	0.762756	Insulated in control	0.783333	0.14	-2.93183	2.08156e-05	6.92685e-05	Shoot > Root
AT3G25760	3.5665e-05	0.00183799	1.33048	0.719097	Insulated in control	478.897	11.9167	-5.80486	4.02267e-11	2.31594e-10	Shoot > Root
AT3G27440	8.72534e-09	4.34958e-06	1.47046	0.870095	Insulated in control	0.07	0.09	-0.0993988	0.959234	0.971782	Not significant
AT3G33530	2.58114e-07	5.5316e-05	1.15766	0.890729	Insulated in control	23.75	36.07	0.177673	0.229653	0.327299	Not significant
AT3G46530	6.2098e-08	2.03773e-05	1.29117	0.821445	Insulated in control	44.19	2.90333	-4.35959	3.85801e-82	2.76965e-80	Shoot > Root
AT3G48050	0.00481313	0.045401	1.39337	0.737578	Insulated in control	34.9133	38.2233	-0.297782	0.00809945	0.0178391	Not significant
AT3G51310	0.00360252	0.0375497	1.12927	0.882132	Insulated in control	23.9867	40.1767	0.318064	0.0125549	0.026405	Not significant
AT3G53010	0.00542346	0.048809	1.12152	0.808273	Insulated in control	0.546667	2.16	1.58019	0.00316107	0.0076108	Root > Shoot
AT3G53530	0.00050253	0.0108623	1.2395	0.717044	Insulated in control	17.4367	0.976667	-4.60352	7.2212e-18	6.31406e-17	Shoot > Root
AT3G53700	0.00297946	0.0335103	1.177	0.862061	Insulated in control	6.01	3.11667	-1.36961	1.83299e-10	1.00562e-09	Shoot > Root
AT3G55700	0.00271502	0.0318293	1.15881	0.820142	Insulated in control	0.156667	0.66	1.60443	0.0910043	0.151237	Not significant
AT3G56100	0.000157386	0.0048639	1.26245	0.890847	Insulated in control	1.96	3.76	0.531181	0.102925	0.167813	Not significant
AT3G56150	0.00410342	0.0408351	1.17661	0.840358	Insulated in control	121.03	164.603	0.0170109	0.873181	0.912273	Not significant
AT3G57587	0.000490889	0.0107234	1.19863	0.729173	Insulated in control	0.01	0.0566667	1.72041	0.670076	1	Not significant
AT3G59250	0.00281572	0.0324296	1.29461	0.599997	Insulated in control	0.33	0	-5.05109	0.00353951	0.00842719	Shoot > Root
AT3G59360	9.37278e-05	0.00347461	1.29102	0.84998	Insulated in control	22.6633	35.6867	0.237611	0.135048	0.211351	Not significant
AT3G61700	3.36289e-05	0.00176463	1.24153	0.889265	Insulated in control	23.6067	0.166667	-7.55784	2.91353e-52	1.02243e-50	Shoot > Root
AT3G61950	0.0012127	0.019086	1.25651	0.790123	Insulated in control	1.21667	0	-7.03261	5.0476e-07	2.01246e-06	Shoot > Root
AT3G62750	8.6798e-10	7.65525e-07	1.31329	0.841892	Insulated in control	35.4467	3.08	-3.971	1.94141e-39	4.36207e-38	Shoot > Root
AT3G63490	1.14471e-06	0.000166135	1.33728	0.883322	Insulated in control	566.283	30.7667	-4.64197	9.23536e-112	1.19486e-109	Shoot > Root
AT4G00100	0.000276821	0.00726291	1.22666	0.833284	Insulated in control	276.763	412.397	0.146081	0.368963	0.477939	Not significant
AT4G01037	0.00052642	0.0112258	1.22068	0.870184	Insulated in control	25.5933	4.14333	-3.06391	8.35393e-33	1.44959e-31	Shoot > Root
AT4G02420	4.32386e-05	0.00202762	1.61336	0.88253	Insulated in control	2.38667	0.0266667	-6.81973	7.38545e-09	3.51328e-08	Shoot > Root
AT4G02700	0.00403877	0.0404777	1.13131	0.845323	Insulated in control	2.37	0.81	-1.97065	1.7852e-08	8.21337e-08	Shoot > Root
AT4G03830	0.000391781	0.00918601	1.25001	0.851584	Insulated in control	0	0	0	1	1	Not significant
AT4G07740	0.00402503	0.0403753	1.25105	0.648381	Insulated in control	0	0	0	1	1	Not significant
AT4G14480	5.66609e-05	0.00241504	1.22124	0.862093	Insulated in control	6.96333	0.176667	-5.71525	7.22327e-20	6.95935e-19	Shoot > Root
AT4G14710	8.17832e-05	0.00315719	1.2096	0.762022	Insulated in control	93.93	162.667	0.357592	0.0339378	0.0639306	Not significant
AT4G16060	0.00399995	0.0402198	1.17318	0.864131	Insulated in control	23.7867	16.29	-0.989523	6.18419e-05	0.000194548	Not significant
AT4G16160	1.32621e-06	0.000182103	1.36056	0.704761	Insulated in control	0.436667	0.0466667	-3.53442	0.0370502	0.0690234	Not significant
AT4G16860	0.00532669	0.0481998	1.1239	0.737247	Insulated in control	35.6133	0.386667	-6.92383	5.00552e-109	6.20342e-107	Shoot > Root
AT4G17360	0.00307859	0.0341459	1.18918	0.853802	Insulated in control	7.82333	2.36	-2.17471	2.48855e-10	1.35361e-09	Shoot > Root
AT4G18530	0.000317667	0.00801366	1.24766	0.852137	Insulated in control	7.97333	10.37	-0.0743883	0.82797	0.878802	Not significant
AT4G18740	4.7337e-05	0.00212835	1.30249	0.510596	Insulated in control	34.86	0.98	-5.57617	2.19386e-52	7.73337e-51	Shoot > Root
AT4G20325	1.70538e-05	0.00108327	1.23204	0.820098	Insulated in control	5.17667	8.79333	0.344482	0.221104	0.317246	Not significant
AT4G21130	0.000965794	0.0165273	1.14688	0.797989	Insulated in control	0	0.0233333	0.828509	0.839102	1	Not significant
AT4G21400	0.0011986	0.0189552	1.20548	0.810188	Insulated in control	26.11	38.9167	0.155651	0.602425	0.696792	Not significant
AT4G21590	0.00275541	0.0320896	1.15646	0.882077	Insulated in control	0.606667	3.56	2.13808	3.45367e-05	0.000112016	Root > Shoot
AT4G24350	0.000359029	0.00867013	1.22747	0.891913	Insulated in control	83.0667	7.26667	-3.93441	5.2736e-53	1.90749e-51	Shoot > Root
AT4G24660	2.2485e-07	5.12545e-05	1.41258	0.822609	Insulated in control	15.0133	0.736667	-4.75467	5.96239e-31	9.58338e-30	Shoot > Root
AT4G25590	0.00197279	0.0260588	1.17476	0.651791	Insulated in control	0	0	0	1	1	Not significant
AT4G25600	0.00239808	0.0292814	1.19524	0.719991	Insulated in control	4.06667	4.43667	-0.297079	0.36279	0.471997	Not significant
AT4G25980	0.00104612	0.0174581	1.27716	0.82749	Insulated in control	1.00333	0.723333	-0.873186	0.212751	0.307379	Not significant
AT4G26520	2.61269e-07	5.54738e-05	1.43245	0.753582	Insulated in control	15.5233	1.40667	-3.91286	4.29589e-27	5.81019e-26	Shoot > Root
AT4G26530	0.00277555	0.0321941	1.18873	0.790725	Insulated in control	172.987	0.15	-10.7078	4.48822e-44	1.21476e-42	Shoot > Root
AT4G27510	0.00395568	0.0399242	1.25434	0.868314	Insulated in control	0.58	1.01	0.386116	0.403598	0.512982	Not significant
AT4G28500	2.58611e-06	0.000296511	1.33599	0.805485	Insulated in control	1.79	6.23333	1.39578	0.000164356	0.000487355	Root > Shoot
AT4G29000	4.64517e-05	0.00212188	1.2549	0.88767	Insulated in control	7.76333	6.66667	-0.636501	0.00242129	0.00595759	Not significant
AT4G29760	0.000192103	0.00565656	1.22654	0.819537	Insulated in control	0.21	0	-4.01209	0.0535132	0.0950354	Not significant
AT4G32670	1.07291e-05	0.000788551	1.15059	0.878821	Insulated in control	6.26667	8.68667	0.0491082	0.810077	0.865466	Not significant
AT4G32980	4.30943e-06	0.000413471	1.43573	0.835036	Insulated in control	5.28667	0.45	-3.99197	5.81679e-25	7.19747e-24	Shoot > Root
AT4G33060	0.00523871	0.0477793	1.15594	0.875521	Insulated in control	20.46	22.28	-0.304513	0.0370546	0.0690234	Not significant
AT4G33270	0.00297925	0.0335103	1.20434	0.792278	Insulated in control	25.4033	29.7533	-0.217327	0.437272	0.545449	Not significant
AT4G33290	0.000674793	0.0131249	1.23711	0.719727	Insulated in control	0	0	0	1	1	Not significant
AT4G33380	0.00544852	0.0489577	1.14717	0.886743	Insulated in control	39.7767	46.2633	-0.196768	0.264067	0.366519	Not significant
AT4G33470	8.70972e-05	0.0033012	1.27348	0.893089	Insulated in control	24.9767	1.78	-4.26254	1.33205e-28	1.92664e-27	Shoot > Root
AT4G33520	0.00041862	0.00963793	1.21636	0.893394	Insulated in control	62.1167	17.7567	-2.23466	2.24241e-42	5.62921e-41	Shoot > Root
AT4G34650	0.000431399	0.0098139	1.2492	0.896693	Insulated in control	4.63	2.49667	-1.31384	1.55534e-05	5.25824e-05	Shoot > Root
AT4G35090	0.00521824	0.0476921	1.17102	0.889503	Insulated in control	610.053	196.297	-2.08803	1.04885e-15	8.06836e-15	Shoot > Root
AT4G36540	0.00281292	0.0324296	1.15067	0.814753	Insulated in control	10.2167	3.30667	-2.07746	3.03417e-10	1.63979e-09	Shoot > Root
AT4G36770	3.44035e-05	0.00178486	1.36926	0.663322	Insulated in control	0.57	0.07	-3.42285	0.00615266	0.0139064	Shoot > Root
AT4G37925	0.00223526	0.0279997	1.26396	0.892782	Insulated in control	53.6233	0.0333333	-10.9317	7.3298e-19	6.73147e-18	Shoot > Root
AT4G38150	0.0016785	0.0234837	1.21736	0.887208	Insulated in control	10.9667	9.99	-0.55875	0.00812544	0.017888	Not significant
AT4G38560	4.80551e-08	1.69531e-05	1.22331	0.870723	Insulated in control	2.19333	0.213333	-3.81566	3.21327e-05	0.00010455	Shoot > Root
AT4G39510	0.000260221	0.00697685	1.22775	0.845298	Insulated in control	4.94	3.85333	-0.758864	0.0506989	0.0906735	Not significant
AT5G01510	0.00206172	0.0268295	1.27123	0.82461	Insulated in control	5.45333	4.53667	-0.68263	0.0198036	0.0396662	Not significant
AT5G01630	3.98099e-05	0.00192998	1.19979	0.838325	Insulated in control	3.43333	5.81667	0.318785	0.329881	0.437469	Not significant
AT5G01680	3.62223e-05	0.00183799	1.13585	0.822381	Insulated in control	0	0	0	1	1	Not significant
AT5G01930	0.00230721	0.0285519	1.20101	0.774009	Insulated in control	8.02667	9.31667	-0.214625	0.562194	0.661304	Not significant
AT5G01970	0.00532019	0.0481888	1.11956	0.896407	Insulated in control	10.8167	20.67	0.515222	0.0311429	0.0593111	Not significant
AT5G01980	0.000855557	0.0152267	1.15551	0.892075	Insulated in control	18.8333	19.58	-0.375642	0.0344002	0.0646931	Not significant
AT5G02180	2.2441e-06	0.000265255	1.422	0.787555	Insulated in control	4.12667	2.25333	-1.29863	0.00123632	0.00318542	Shoot > Root
AT5G02980	0.00188116	0.0253597	1.17152	0.880778	Insulated in control	0.0233333	0	-1.09245	0.788892	1	Not significant
AT5G03435	0.00503747	0.0467102	1.12951	0.868277	Insulated in control	0.09	0.42	1.78393	0.0445945	0.0811489	Not significant
AT5G04200	0.000301496	0.00771607	1.23001	0.545851	Insulated in control	3.91667	29.6633	2.50255	9.95827e-12	5.9742e-11	Root > Shoot
AT5G05720	0.00190887	0.0255084	1.21659	0.870217	Insulated in control	0	0	0	1	1	Not significant
AT5G06710	0.000448147	0.0100258	1.24605	0.679659	Insulated in control	10.9567	6.07333	-1.27291	1.53557e-07	6.46721e-07	Shoot > Root
AT5G06820	3.30945e-05	0.00174859	1.21688	0.876994	Insulated in control	0.683333	0.726667	-0.337207	0.467545	0.575348	Not significant
AT5G06910	0.0017956	0.0246557	1.14662	0.793117	Insulated in control	18.7433	24.6933	-0.0348445	0.853787	0.898221	Not significant
AT5G07130	0.00370295	0.038167	1.14011	0.874796	Insulated in control	1.74	12.0267	2.34992	3.62328e-09	1.77301e-08	Root > Shoot
AT5G07240	0.00489782	0.0459303	1.1766	0.837731	Insulated in control	20.9367	3.23667	-3.11508	2.15472e-25	2.70888e-24	Shoot > Root
AT5G08020	1.00055e-08	4.88162e-06	1.27403	0.737626	Insulated in control	4.25	8.80333	0.63169	0.0125208	0.0263357	Not significant
AT5G08490	0.00163529	0.0231618	1.17437	0.892085	Insulated in control	0.84	0.79	-0.501301	0.157065	0.23941	Not significant
AT5G08750	0.00497532	0.0463212	1.12024	0.834586	Insulated in control	8.52	9.74	-0.207846	0.545122	0.64591	Not significant
AT5G13390	0.00231826	0.0286268	1.19589	0.848484	Insulated in control	40.66	43.7733	-0.311252	0.173921	0.260384	Not significant
AT5G15280	0.000295438	0.00760347	1.18966	0.879386	Insulated in control	6.88667	3.3	-1.48039	1.9805e-10	1.08428e-09	Shoot > Root
AT5G15850	9.85604e-06	0.000733795	1.25581	0.74537	Insulated in control	67.2867	0.36	-7.91187	1.78724e-35	3.4809e-34	Shoot > Root
AT5G16630	0.0011725	0.0187363	1.21574	0.735507	Insulated in control	9.06667	9.58667	-0.348533	0.0788185	0.133444	Not significant
AT5G16860	0.00141437	0.0211152	1.29624	0.853768	Insulated in control	1.55	2.38333	0.201124	0.472631	0.58003	Not significant
AT5G17010	0.00161996	0.02303	1.18507	0.775526	Insulated in control	11.33	26.8	0.808088	0.00234426	0.00577952	Not significant
AT5G18720	9.90703e-07	0.000152469	1.2985	0.832393	Insulated in control	0.113333	0.0566667	-1.48511	0.422851	0.531544	Not significant
AT5G18730	9.84981e-06	0.000733795	1.25011	0.878367	Insulated in control	0.0833333	0.31	1.60154	0.0989134	0.162138	Not significant
AT5G18735	0.00413771	0.0410744	1.13018	0.892195	Insulated in control	0	0	0	1	1	Not significant
AT5G18810	0.000431948	0.00981482	1.19662	0.887393	Insulated in control	0.986667	2.79333	1.06929	0.0347602	0.0652711	Not significant
AT5G18970	0.000526235	0.0112258	1.22637	0.848015	Insulated in control	9.08333	32.4967	1.42325	2.21584e-10	1.20949e-09	Root > Shoot
AT5G20790	0.0021931	0.0277893	1.14248	0.85462	Insulated in control	9.72	21.53	0.774545	0.241622	0.341034	Not significant
AT5G20900	0.00242297	0.029481	1.21788	0.846076	Insulated in control	123.833	86.0033	-0.969693	9.40613e-06	3.2723e-05	Not significant
AT5G21150	4.11051e-05	0.00197707	1.30414	0.822732	Insulated in control	0.173333	0.03	-2.82813	0.0243187	0.0475884	Shoot > Root
AT5G23060	0.00158645	0.0227085	1.24868	0.750801	Insulated in control	312.94	3.16	-7.07645	1.42666e-122	2.1814e-120	Shoot > Root
AT5G23890	0.00142097	0.0211724	1.1234	0.899932	Insulated in control	37.61	50.2533	-0.0177867	0.922287	0.946114	Not significant
AT5G23920	0.000611628	0.0123789	1.3356	0.796144	Insulated in control	32.66	30.95	-0.523443	0.0355945	0.0666676	Not significant
AT5G25580	7.97032e-06	0.000632413	1.28638	0.886501	Insulated in control	2.79667	3.84	0.0393686	0.889126	0.9234	Not significant
AT5G26900	0.00250965	0.0301578	1.25637	0.790459	Insulated in control	0.0166667	0.0266667	-0.13067	0.974451	1	Not significant
AT5G28750	0.00251063	0.0301578	1.16256	0.889542	Insulated in control	195.01	28.0667	-3.23009	3.55805e-74	2.09978e-72	Shoot > Root
AT5G37630	0.000775671	0.0142752	1.15387	0.866022	Insulated in control	4.30333	8.56667	0.558242	0.0175328	0.0355653	Not significant
AT5G38260	0.000341171	0.00843038	1.30301	0.83864	Insulated in control	0	0	0	1	1	Not significant
AT5G40080	0.00186053	0.02523	1.25127	0.802107	Insulated in control	7.86667	16.67	0.672373	0.0314563	0.059816	Not significant
AT5G40380	0.00266344	0.0313368	1.18186	0.873316	Insulated in control	16.7067	0.39	-5.85198	3.26274e-65	1.57434e-63	Shoot > Root
AT5G41760	3.68715e-05	0.00184607	1.19984	0.861843	Insulated in control	9.43667	14.6567	0.206559	0.280544	0.384538	Not significant
AT5G44950	9.33275e-05	0.00347418	1.2003	0.74495	Insulated in control	0	0	0	1	1	Not significant
AT5G46310	0.000457558	0.0101822	1.2011	0.541817	Insulated in control	0	0	0	1	1	Not significant
AT5G48870	0.00287546	0.0327043	1.17861	0.631099	Insulated in control	56.4733	82.18	0.111741	0.55208	0.652275	Not significant
AT5G49940	0.00354534	0.0371903	1.19401	0.765961	Insulated in control	110.553	58.9967	-1.34634	5.72709e-13	3.73872e-12	Shoot > Root
AT5G49970	0.0015817	0.0226721	1.16716	0.890218	Insulated in control	47.0067	28.04	-1.18828	6.15401e-09	2.9447e-08	Shoot > Root
AT5G52090	1.68641e-05	0.00107719	1.39334	0.743528	Insulated in control	0	0	0	1	1	Not significant
AT5G53380	7.01533e-05	0.00281731	1.32134	0.836064	Insulated in control	0	1.12667	6.47364	4.19259e-05	0.000134812	Root > Shoot
AT5G53750	0.00336047	0.0361613	1.27755	0.776095	Insulated in control	91.99	15.0567	-3.01557	1.15318e-15	8.85361e-15	Shoot > Root
AT5G54690	0.00272535	0.0318851	1.17038	0.871887	Insulated in control	2.29333	12.6867	2.05081	7.19575e-15	5.29495e-14	Root > Shoot
AT5G55120	0.00370123	0.038167	1.16797	0.845466	Insulated in control	68.78	64.0167	-0.53317	0.000698427	0.00188427	Not significant
AT5G56860	0.00340827	0.036487	1.12342	0.888841	Insulated in control	14.6433	0.403333	-5.58648	1.18171e-30	1.88265e-29	Shoot > Root
AT5G56920	0.00408326	0.040711	1.21441	0.758382	Insulated in control	0	0	0	1	1	Not significant
AT5G58120	3.02079e-09	2.03734e-06	1.40266	0.859769	Insulated in control	28.2167	2.02	-4.2879	1.54884e-21	1.61996e-20	Shoot > Root
AT5G59350	0.000444683	0.00999708	1.66789	0.832959	Insulated in control	3.14	10.9567	1.37169	1.43575e-06	5.45285e-06	Root > Shoot
AT5G60540	0.00208216	0.0270056	1.23748	0.847915	Insulated in control	35.29	33.08	-0.540818	0.0495352	0.0888554	Not significant
AT5G60730	0.00305844	0.0340452	1.15237	0.894163	Insulated in control	1.03667	5.97333	2.10973	2.56404e-06	9.49597e-06	Root > Shoot
AT5G61390	0.000142829	0.00455522	1.17176	0.846523	Insulated in control	10.46	8.91	-0.666187	0.0219159	0.0434097	Not significant
AT5G62240	0.00368989	0.0381144	1.33793	0.592086	Insulated in control	0.176667	0	-4.2284	0.0323014	0.0611661	Not significant
AT5G64040	0.000206493	0.00590411	1.22976	0.562455	Insulated in control	1639.25	11.14	-7.62863	0	0	Shoot > Root
AT5G64990	0.000906225	0.015851	1.26077	0.87008	Insulated in control	1.99	1.78667	-0.576581	0.224068	0.320758	Not significant
AT5G66110	0.00383647	0.0390996	1.22031	0.603534	Insulated in control	2.50667	0.6	-2.48715	4.37789e-06	1.58326e-05	Shoot > Root
AT5G66890	0.00149963	0.0219345	1.15374	0.80607	Insulated in control	0.0233333	0	-1.09965	0.787519	1	Not significant
AT1G01490	0.00205167	0.0267557	0.888222	1.16481	Insulated in treatment	57.0833	63.4533	-0.266859	0.114854	0.184329	Not significant
AT1G02520	2.81232e-06	0.000310045	0.787721	1.18307	Insulated in treatment	0.32	7.91667	4.21868	1.44458e-39	3.25197e-38	Root > Shoot
AT1G04530	3.79427e-05	0.00187111	0.721846	1.11262	Insulated in treatment	37.1367	23.32	-1.09481	1.49241e-13	1.01099e-12	Shoot > Root
AT1G07680	6.81239e-06	0.000565996	0.782934	1.2059	Insulated in treatment	0	0.05	0.828521	0.8391	1	Not significant
AT1G13310	0.0011589	0.0185938	0.628171	1.47714	Insulated in treatment	0.0733333	0.27	1.40171	0.293536	0.398415	Not significant
AT1G14340	0.000199676	0.00577398	0.691404	1.17124	Insulated in treatment	10.81	20.7333	0.51549	0.0098532	0.0212505	Not significant
AT1G14620	0.00480919	0.0453825	0.850879	1.14181	Insulated in treatment	20.4133	55.2833	1.01511	1.36877e-09	6.95823e-09	Root > Shoot
AT1G15000	0.00483529	0.0455726	0.809621	1.24318	Insulated in treatment	22.33	15.3867	-0.981875	0.000291959	0.000833911	Not significant
AT1G18150	0.000118851	0.0040138	0.836059	1.1321	Insulated in treatment	22.6433	42.55	0.484613	0.00168513	0.00425157	Not significant
AT1G18290	0.00294207	0.0332665	0.752783	1.37313	Insulated in treatment	1.4	16.64	3.15707	4.21125e-15	3.13904e-14	Root > Shoot
AT1G18990	0.00353067	0.0371664	0.766601	1.34151	Insulated in treatment	0.33	0.106667	-2.07007	0.0566837	0.0999349	Not significant
AT1G19530	0.000260204	0.00697685	0.837471	1.16049	Insulated in treatment	3.02333	75.95	4.22614	1.20063e-45	3.41853e-44	Root > Shoot
AT1G19840	0.00404317	0.0404865	0.828851	1.27852	Insulated in treatment	1.43333	4.84	1.33595	0.0189364	0.038101	Root > Shoot
AT1G20900	0.00480317	0.045363	0.761628	1.40475	Insulated in treatment	7.08	72.8133	2.95416	5.51785e-25	6.83117e-24	Root > Shoot
AT1G26920	0.000110144	0.00383266	0.551822	1.1842	Insulated in treatment	19.1233	29.7	0.226627	0.361297	0.470468	Not significant
AT1G27040	0.000919048	0.0160264	0.594455	1.17136	Insulated in treatment	0.15	0.0166667	-3.34442	0.0527299	0.0938753	Not significant
AT1G27700	0.000208732	0.00593959	0.821896	1.15836	Insulated in treatment	13.97	15.63	-0.259847	0.250921	0.351066	Not significant
AT1G28490	0.00531757	0.0481888	0.811542	1.17732	Insulated in treatment	32.65	37.4667	-0.224269	0.124831	0.197939	Not significant
AT1G29250	7.13341e-05	0.00285473	0.778463	1.26316	Insulated in treatment	46.0767	91.0167	0.551191	0.015081	0.0311174	Not significant
AT1G29280	0.000329395	0.00821017	0.752697	1.46166	Insulated in treatment	6.44667	213.873	4.62426	1.2875e-166	3.65261e-164	Root > Shoot
AT1G29410	0.00156814	0.022559	0.783154	1.18052	Insulated in treatment	2.77	2.57667	-0.544027	0.0680159	0.117506	Not significant
AT1G30130	0.000484457	0.0106205	0.751822	1.11188	Insulated in treatment	25.3033	86.08	1.32797	8.30548e-10	4.30959e-09	Root > Shoot
AT1G30510	8.30759e-05	0.00318564	0.826133	1.1786	Insulated in treatment	39.4033	281.25	2.42107	1.78321e-20	1.7702e-19	Root > Shoot
AT1G32850	0.00276431	0.0321364	0.750308	1.12244	Insulated in treatment	0.0266667	0.19	2.40428	0.0953929	0.157283	Not significant
AT1G34360	0.00147542	0.0216738	0.771728	1.15956	Insulated in treatment	9.51	11.42	-0.154627	0.48068	0.587727	Not significant
AT1G34510	0.00157726	0.0226334	0.662116	1.1795	Insulated in treatment	0	10.2233	9.25345	1.26736e-06	4.83513e-06	Root > Shoot
AT1G34575	0.00302161	0.0337828	0.833547	1.16289	Insulated in treatment	0	0	0	1	1	Not significant
AT1G35720	0.000102245	0.00362939	0.813716	1.19274	Insulated in treatment	175.36	1443.89	2.58836	2.90194e-24	3.48989e-23	Root > Shoot
AT1G44542	0.00394634	0.039865	0.73966	1.14896	Insulated in treatment	0	0.156667	3.30724	0.146416	0.225942	Not significant
AT1G47420	0.00155444	0.022481	0.869607	1.17974	Insulated in treatment	132.61	259.893	0.536971	0.000130438	0.000392263	Not significant
AT1G48790	0.00250728	0.0301491	0.827326	1.18114	Insulated in treatment	35.5033	53.9667	0.177543	0.217835	0.313478	Not significant
AT1G49330	0.00210379	0.0271255	0.820214	1.14144	Insulated in treatment	0.02	0.236667	2.75948	0.154022	0.235657	Not significant
AT1G49780	0.00212386	0.0272809	0.821082	1.19644	Insulated in treatment	8.63	4.67667	-1.34291	0.000418654	0.00116885	Shoot > Root
AT1G51510	0.00164015	0.0232019	0.811407	1.28319	Insulated in treatment	75.6467	115.44	0.18251	0.16766	0.252601	Not significant
AT1G53180	0.00378462	0.0387607	0.880011	1.27986	Insulated in treatment	5.53667	73.0233	3.29995	1.75714e-75	1.07748e-73	Root > Shoot
AT1G53290	0.00122043	0.0191682	0.80648	1.19616	Insulated in treatment	10.5967	14.62	0.0436133	0.801222	0.858187	Not significant
AT1G53320	0.00428415	0.0420367	0.805129	1.12096	Insulated in treatment	60.2833	80.38	-0.0272448	0.895135	0.92784	Not significant
AT1G54400	0.000589412	0.0120462	0.761433	1.15806	Insulated in treatment	0.4	2.51	2.24506	0.00144552	0.00368893	Root > Shoot
AT1G55440	0.00106425	0.0176331	0.759493	1.18251	Insulated in treatment	0.1	0.1	-0.484794	0.772334	0.836375	Not significant
AT1G55530	0.00355852	0.0372605	0.855566	1.279	Insulated in treatment	19.4967	31.02	0.237752	0.214857	0.309926	Not significant
AT1G55580	0.000356937	0.00865214	0.829846	1.21047	Insulated in treatment	1.28	13.44	2.95823	6.2433e-14	4.3137e-13	Root > Shoot
AT1G55590	0.000196536	0.00571147	0.80708	1.48203	Insulated in treatment	16.9333	20.52	-0.151001	0.306359	0.412599	Not significant
AT1G57660	0.0026721	0.0314064	0.61123	1.41904	Insulated in treatment	201.107	312.71	0.207801	0.148574	0.228658	Not significant
AT1G59580	0.000140449	0.0045148	0.787213	1.19436	Insulated in treatment	22.7967	50.0067	0.696019	0.000135653	0.000407113	Not significant
AT1G62040	0.000143251	0.00455602	0.730959	1.27095	Insulated in treatment	24.1033	30.8733	-0.0685859	0.665091	0.750151	Not significant
AT1G64290	4.7351e-05	0.00212835	0.774146	1.32334	Insulated in treatment	0	0.0266667	0.82851	0.839102	1	Not significant
AT1G66110	0.000539568	0.0113721	0.678087	1.12538	Insulated in treatment	0	0	0	1	1	Not significant
AT1G67025	0.00237497	0.0291077	0.779273	1.17811	Insulated in treatment	0.0466667	0	-2.38669	0.552243	1	Not significant
AT1G67810	0.000654768	0.0128925	0.743322	1.18168	Insulated in treatment	7.94	11.52	0.0834842	0.799743	0.857422	Not significant
AT1G69810	0.000529133	0.0112359	0.863098	1.24018	Insulated in treatment	2.39	99.6533	4.94884	3.01944e-67	1.50953e-65	Root > Shoot
AT1G69818	0.00439119	0.0427941	0.780116	1.21491	Insulated in treatment	0	0	0	1	1	Not significant
AT1G70850	2.06303e-05	0.00123518	0.712955	1.11496	Insulated in treatment	44.1467	2819.35	5.53313	5.77029e-45	1.60228e-43	Root > Shoot
AT1G70860	0.00322299	0.03516	0.829003	2.55195	Insulated in treatment	0.0333333	2.02333	4.98056	0.000280627	0.000803885	Root > Shoot
AT1G72420	0.00173652	0.024017	0.77548	1.35732	Insulated in treatment	9.35	11.35	-0.151168	0.575023	0.673293	Not significant
AT1G72930	0.000607342	0.0123319	0.700072	1.4149	Insulated in treatment	162.867	3.16333	-6.14979	2.81653e-46	8.2182e-45	Shoot > Root
AT1G73280	0.000374758	0.00891945	0.851835	1.20703	Insulated in treatment	0.133333	13.7633	6.40333	3.83256e-21	3.93226e-20	Root > Shoot
AT1G77920	3.93419e-08	1.45508e-05	0.74406	1.1136	Insulated in treatment	5.03667	22.76	1.75813	1.29027e-08	6.01506e-08	Root > Shoot
AT1G80170	0.00318654	0.0349787	0.8746	1.23898	Insulated in treatment	3.68667	8.51333	0.777727	0.000457561	0.00127009	Not significant
AT2G04680	0.000645563	0.0128168	0.692446	1.12897	Insulated in treatment	0.0433333	3.36333	5.68898	4.24902e-10	2.25952e-09	Root > Shoot
AT2G17787	0.00016451	0.00503082	0.761185	1.13666	Insulated in treatment	9.77333	9.69333	-0.449692	0.136777	0.213488	Not significant
AT2G18990	0.000310843	0.00791219	0.798563	1.1607	Insulated in treatment	19.9867	25.7233	-0.0552951	0.747566	0.81597	Not significant
AT2G21130	0.00473513	0.044999	0.635156	1.17209	Insulated in treatment	24.5433	23.3233	-0.514264	0.045246	0.0821819	Not significant
AT2G22270	0.00032758	0.00817381	0.784883	1.17497	Insulated in treatment	14.2867	21.0567	0.133169	0.464758	0.572516	Not significant
AT2G22680	0.000679805	0.0131772	0.830093	1.26534	Insulated in treatment	4.21333	32.0133	2.48627	5.63863e-20	5.47065e-19	Root > Shoot
AT2G22800	1.05686e-05	0.000781768	0.484381	1.652	Insulated in treatment	4.06333	13.37	1.30411	5.18424e-07	2.06283e-06	Root > Shoot
AT2G23290	0.00211647	0.027235	0.75293	1.14459	Insulated in treatment	13.1733	8.68333	-1.03116	3.88075e-07	1.56849e-06	Shoot > Root
AT2G23960	8.19533e-06	0.000643586	0.713253	1.43892	Insulated in treatment	0.933333	6.42	2.31835	9.63422e-06	3.34795e-05	Root > Shoot
AT2G24540	0.00240707	0.0293443	0.821537	1.14014	Insulated in treatment	5.63667	7.74667	0.0585087	0.897041	0.929144	Not significant
AT2G24580	0.00323938	0.0352215	0.82116	1.24819	Insulated in treatment	11.6233	35.87	1.18237	3.06694e-05	0.000100079	Root > Shoot
AT2G26810	0.00348669	0.0370154	0.806248	1.16404	Insulated in treatment	6.11667	11.1733	0.441068	0.0569157	0.100284	Not significant
AT2G29730	0.00511149	0.0470729	0.857627	1.2209	Insulated in treatment	12.8367	36.9933	1.08554	2.41887e-07	9.97672e-07	Root > Shoot
AT2G31180	0.00204497	0.0267045	0.83771	1.15771	Insulated in treatment	3.21667	31.92	2.84426	5.7066e-09	2.73729e-08	Root > Shoot
AT2G31760	0.00123314	0.0192521	0.618575	1.55621	Insulated in treatment	0	0	0	1	1	Not significant
AT2G32270	0.000896888	0.0157116	0.750103	1.13124	Insulated in treatment	0.543333	12.13	4.0415	1.15168e-16	9.33835e-16	Root > Shoot
AT2G32980	0.00183024	0.0249839	0.824687	1.15321	Insulated in treatment	19.19	27.24	0.0773473	0.629426	0.720135	Not significant
AT2G33835	0.000741855	0.0138983	0.797137	1.23442	Insulated in treatment	6.53	9.96	0.184591	0.286498	0.39106	Not significant
AT2G35585	0.00278985	0.0323057	0.749798	1.49671	Insulated in treatment	0.753333	4.32667	2.11016	2.78679e-05	9.13935e-05	Root > Shoot
AT2G35840	0.00339976	0.0364469	0.870994	1.12598	Insulated in treatment	46.1333	45.88	-0.45242	0.0297278	0.0568875	Not significant
AT2G37160	0.00496328	0.0462467	0.848262	1.15214	Insulated in treatment	10.5767	14.7033	0.0609728	0.75262	0.820176	Not significant
AT2G38100	0.00224305	0.0279997	0.799727	1.18032	Insulated in treatment	0.06	0.943333	3.43805	0.0015586	0.00395564	Root > Shoot
AT2G38360	0.000519472	0.0111431	0.768865	1.15961	Insulated in treatment	59.4233	62.7767	-0.357837	0.0767269	0.13039	Not significant
AT2G38750	0.00190065	0.0254876	0.862778	1.26775	Insulated in treatment	36.57	222.22	2.1348	1.06282e-08	4.98035e-08	Root > Shoot
AT2G38823	7.2478e-06	0.000591457	0.835349	1.22629	Insulated in treatment	0.06	0.426667	2.58147	0.135882	0.212344	Not significant
AT2G41250	0.00231496	0.0286258	0.820371	1.16151	Insulated in treatment	11.03	22.86	0.611708	0.00616678	0.0139329	Not significant
AT2G41380	0.00224232	0.0279997	0.618261	1.16888	Insulated in treatment	13.67	49.5933	1.44521	1.17568e-05	4.03828e-05	Root > Shoot
AT2G44660	0.00204751	0.0267226	0.813947	1.19081	Insulated in treatment	8.85667	18.4567	0.652782	0.0136665	0.0284732	Not significant
AT2G45430	0.00268261	0.0315138	0.788205	1.26232	Insulated in treatment	1.02	63.95	5.55937	5.63788e-101	5.90023e-99	Root > Shoot
AT2G46780	0.000607695	0.0123319	0.788979	1.31499	Insulated in treatment	15.2933	19.88	-0.0325758	0.902014	0.932744	Not significant
AT3G03700	0.00556514	0.0496361	0.59647	4.83986	Insulated in treatment	0.216667	5.31	4.25182	3.20529e-10	1.7283e-09	Root > Shoot
AT3G04570	0.00326452	0.0354277	0.807518	1.28301	Insulated in treatment	1.75	53.1633	4.50783	4.31472e-53	1.57274e-51	Root > Shoot
AT3G07480	0.00442344	0.0429986	0.842058	1.14958	Insulated in treatment	96.6533	201.28	0.623968	0.000128805	0.000387551	Not significant
AT3G11250	0.00249041	0.0300408	0.84936	1.30547	Insulated in treatment	34.85	69.9333	0.575226	0.00348067	0.00830556	Not significant
AT3G11397	0.00221678	0.0279456	0.805432	1.26113	Insulated in treatment	28.3	35.8833	-0.082415	0.609539	0.702365	Not significant
AT3G13320	7.16797e-06	0.000587031	0.736709	1.13387	Insulated in treatment	39.2967	61.2567	0.21847	0.146934	0.226534	Not significant
AT3G13970	0.000572819	0.0117911	0.816769	1.19468	Insulated in treatment	5.84333	10.97	0.483128	0.10211	0.166658	Not significant
AT3G14290	0.000689551	0.0132725	0.786648	1.21176	Insulated in treatment	42.5867	84.48	0.558852	0.000158217	0.0004701	Not significant
AT3G16910	0.00120527	0.0190213	0.871954	1.12123	Insulated in treatment	27.48	35.2133	-0.0889602	0.685228	0.767459	Not significant
AT3G17520	0.00187885	0.0253584	0.788856	1.41092	Insulated in treatment	1.56667	0.3	-2.81242	9.71992e-06	3.37574e-05	Shoot > Root
AT3G18230	0.00501945	0.0465996	0.846039	1.15394	Insulated in treatment	18.6633	44.5533	0.833756	9.34686e-08	4.0258e-07	Not significant
AT3G21510	6.68228e-05	0.00271206	0.740254	1.20477	Insulated in treatment	3.69	78.9533	3.98369	1.68825e-44	4.62248e-43	Root > Shoot
AT3G21710	0.00172692	0.0239709	0.82921	1.25776	Insulated in treatment	0.913333	49.0433	5.38466	5.29548e-58	2.18759e-56	Root > Shoot
AT3G22800	0.000727189	0.0137213	0.786889	1.18191	Insulated in treatment	5.59667	45.6067	2.54137	3.34472e-08	1.50273e-07	Root > Shoot
AT3G23000	0.00384543	0.0391551	0.807388	1.11128	Insulated in treatment	156.36	83.4667	-1.27769	0.00432856	0.0101307	Shoot > Root
AT3G23180	4.99831e-09	2.79552e-06	0.700974	1.19104	Insulated in treatment	1	40.6467	4.9765	2.8755e-51	9.78461e-50	Root > Shoot
AT3G23190	6.1895e-05	0.00258527	0.784452	1.11607	Insulated in treatment	1.18	29.7333	4.22638	1.5e-28	2.16558e-27	Root > Shoot
AT3G23200	0.00111674	0.0180848	0.86508	1.15083	Insulated in treatment	2.96	11.0933	1.48462	2.68974e-07	1.10494e-06	Root > Shoot
AT3G23440	0.000643968	0.0128073	0.781387	1.20357	Insulated in treatment	5.29333	2.46	-1.52769	7.00074e-06	2.47629e-05	Shoot > Root
AT3G24300	0.0021854	0.0277484	0.769073	1.3092	Insulated in treatment	0.943333	22.4933	4.13643	7.53312e-24	8.8869e-23	Root > Shoot
AT3G25940	6.90879e-05	0.00278428	0.748069	2.2581	Insulated in treatment	7.15333	12.7433	0.420351	0.210639	0.304944	Not significant
AT3G27010	5.28919e-07	9.78116e-05	0.735544	1.1198	Insulated in treatment	10.11	11.04	-0.291676	0.273839	0.377369	Not significant
AT3G27080	0.00213122	0.0273022	0.759189	1.54618	Insulated in treatment	24.3233	38.5033	0.241256	0.199279	0.291532	Not significant
AT3G27390	0.000315951	0.00799495	0.842246	1.11968	Insulated in treatment	20.6233	46.0767	0.743262	0.00705906	0.0157629	Not significant
AT3G46360	0.00344365	0.0367627	0.769027	1.24295	Insulated in treatment	0	0	0	1	1	Not significant
AT3G48010	0.000273197	0.00720342	0.833955	1.1901	Insulated in treatment	0.0566667	0.223333	1.56477	0.157122	0.239466	Not significant
AT3G50810	2.61973e-06	0.000298871	0.708063	1.11711	Insulated in treatment	4.06667	9.23667	0.770503	0.0650618	0.11293	Not significant
AT3G50845	0.000247864	0.00674231	0.772516	1.23934	Insulated in treatment	6.77	10.22	0.165121	0.550786	0.651006	Not significant
AT3G52480	0.00160481	0.0229139	0.763842	1.1197	Insulated in treatment	3.72	14.0233	1.46263	0.000231508	0.000670685	Root > Shoot
AT3G53380	0.000719931	0.0136239	0.804119	1.16889	Insulated in treatment	9.27333	8.89333	-0.480063	0.00464783	0.0107889	Not significant
AT3G53780	0.000456982	0.0101822	0.818631	1.22777	Insulated in treatment	9.30667	23.7167	0.927248	9.60305e-06	3.33761e-05	Not significant
AT3G55450	3.32863e-06	0.000351646	0.793044	1.13697	Insulated in treatment	15.87	31.29	0.537742	0.0133337	0.0278737	Not significant
AT3G55515	0.000760014	0.0141092	0.749344	1.4879	Insulated in treatment	0.0533333	1.19333	4.11866	0.000999397	0.00261737	Root > Shoot
AT3G56230	0.00418558	0.0414241	0.868411	1.12808	Insulated in treatment	0.41	7.08333	3.69617	7.48495e-11	4.23368e-10	Root > Shoot
AT3G57540	0.00500049	0.0464757	0.825203	1.12471	Insulated in treatment	1.20333	6.25333	1.95183	1.6633e-08	7.67503e-08	Root > Shoot
AT3G58190	0.00272673	0.0318851	0.83532	1.24206	Insulated in treatment	0.2	3.42667	3.66897	1.74608e-07	7.31581e-07	Root > Shoot
AT3G60520	0.00240707	0.0293443	0.855647	1.14142	Insulated in treatment	17.8933	22.4333	-0.0715035	0.854041	0.898374	Not significant
AT3G63190	0.000198467	0.00574627	0.717594	1.23712	Insulated in treatment	170.127	18.0233	-3.67905	1.00625e-72	5.751e-71	Shoot > Root
AT4G02580	0.00064526	0.0128168	0.84545	1.26697	Insulated in treatment	106.62	215.593	0.580539	0.000163062	0.000483763	Not significant
AT4G04555	2.13883e-05	0.00127391	0.650636	1.26688	Insulated in treatment	0	0	0	1	1	Not significant
AT4G05030	0.00195004	0.025826	0.754526	1.2606	Insulated in treatment	0.0866667	0.266667	1.36067	0.609091	1	Not significant
AT4G11680	0.00349497	0.0370348	0.855048	1.17933	Insulated in treatment	12.3367	15.82	-0.0697473	0.721675	0.796274	Not significant
AT4G13620	0.00182659	0.0249615	0.747188	1.34604	Insulated in treatment	0	17.84	10.2745	2.27465e-17	1.9232e-16	Root > Shoot
AT4G13830	0.00356181	0.0372742	0.80759	1.23307	Insulated in treatment	52.1267	22.36	-1.67957	5.2177e-05	0.000165805	Shoot > Root
AT4G15120	6.61514e-05	0.00269542	0.632414	1.15088	Insulated in treatment	1.84	15.3233	2.63135	3.17659e-14	2.23682e-13	Root > Shoot
AT4G17800	2.53395e-05	0.00145265	0.718419	1.43222	Insulated in treatment	4.09667	123.25	4.49045	3.85586e-55	1.48599e-53	Root > Shoot
AT4G18260	0.00147108	0.0216377	0.795312	1.13153	Insulated in treatment	2.38333	16.8533	2.42641	6.07036e-08	2.65537e-07	Root > Shoot
AT4G19150	0.000125462	0.00420609	0.812734	1.40046	Insulated in treatment	22.5533	32.38	0.0992884	0.593839	0.689265	Not significant
AT4G20060	0.00137678	0.0208114	0.837921	1.11207	Insulated in treatment	1.27333	1.98667	0.235263	0.499956	0.605237	Not significant
AT4G20240	5.19973e-06	0.00047504	0.673574	1.22525	Insulated in treatment	1.65	53.9233	4.60855	4.11151e-33	7.2249e-32	Root > Shoot
AT4G21600	0.000777553	0.0142984	0.851531	1.28479	Insulated in treatment	1.87667	54.67	4.45275	2.92365e-49	9.32835e-48	Root > Shoot
AT4G23710	0.00204004	0.0266554	0.799713	1.25587	Insulated in treatment	50.5133	156.773	1.20789	8.91543e-20	8.55467e-19	Root > Shoot
AT4G25480	0.00264948	0.0312391	0.821086	1.21891	Insulated in treatment	0.1	0.123333	-0.108821	0.961781	0.973649	Not significant
AT4G25900	0.00130993	0.0201462	0.819683	1.11239	Insulated in treatment	25.0767	106.313	1.65587	4.07634e-17	3.40616e-16	Root > Shoot
AT4G26210	0.00154555	0.0224026	0.831784	1.22933	Insulated in treatment	30.15	50.9033	0.333709	0.0497561	0.089211	Not significant
AT4G27260	0.00175064	0.0241105	0.773025	1.12245	Insulated in treatment	10.9833	13.3133	-0.136428	0.638495	0.727964	Not significant
AT4G27320	0.000679227	0.0131771	0.868137	1.24378	Insulated in treatment	55.8167	119.187	0.670663	4.65285e-05	0.000148738	Not significant
AT4G29920	0.00233417	0.0287459	0.79294	1.21461	Insulated in treatment	2.10667	3.92667	0.481238	0.0787834	0.133404	Not significant
AT4G29940	0.000491745	0.010727	0.798107	1.15072	Insulated in treatment	9.82333	9.51333	-0.466617	0.0130902	0.0274153	Not significant
AT4G30580	0.00140457	0.0210511	0.766004	1.14873	Insulated in treatment	44.9133	20.23	-1.58082	2.92603e-19	2.73302e-18	Shoot > Root
AT4G30630	5.3652e-06	0.000484368	0.820383	1.16426	Insulated in treatment	7.64667	11.56	0.186333	0.513213	0.617224	Not significant
AT4G30960	0.000100875	0.00362075	0.765318	1.18069	Insulated in treatment	81.6933	167.977	0.651873	0.0460575	0.083495	Not significant
AT4G31990	0.00140706	0.0210559	0.861405	1.15912	Insulated in treatment	121.97	123.207	-0.424523	0.0179685	0.0363585	Not significant
AT4G33565	0.00504187	0.0467321	0.856554	1.13392	Insulated in treatment	21.45	26.69	-0.089246	0.754921	0.822208	Not significant
AT4G34720	0.00491017	0.0459759	0.750059	1.30987	Insulated in treatment	154.907	222.317	0.0913268	0.468229	0.575949	Not significant
AT4G36040	0.00424242	0.0417702	0.85645	1.1294	Insulated in treatment	266.777	343.423	-0.0891132	0.852038	0.896909	Not significant
AT4G36630	0.00010119	0.00362075	0.812378	1.11578	Insulated in treatment	15.75	25.7633	0.286861	0.125343	0.198657	Not significant
AT4G37409	7.59121e-05	0.00297562	0.784379	1.2113	Insulated in treatment	0.253333	4.98	3.95311	2.84446e-14	2.01016e-13	Root > Shoot
AT4G37410	7.59121e-05	0.00297562	0.784379	1.2113	Insulated in treatment	72.1633	1198.73	3.57356	1.57416e-18	1.41964e-17	Root > Shoot
AT4G37860	0.00535502	0.0483449	0.855868	1.15573	Insulated in treatment	0.0333333	0.216667	2.10157	0.241256	0.34066	Not significant
AT4G39390	0.00368923	0.0381144	0.818602	1.24869	Insulated in treatment	16.3367	30.15	0.485254	0.0927194	0.153718	Not significant
AT4G39790	0.0013829	0.0208584	0.874697	1.11111	Insulated in treatment	0.896667	1.85	0.636911	0.103424	0.168411	Not significant
AT5G01810	0.000564821	0.0117	0.865554	1.163	Insulated in treatment	90.7367	114.883	-0.0887983	0.694359	0.774591	Not significant
AT5G02080	0.00129958	0.020014	0.853952	1.25578	Insulated in treatment	1.39667	2.14333	0.207839	0.685435	0.767545	Not significant
AT5G04740	5.41152e-06	0.000485966	0.824622	1.23063	Insulated in treatment	50.3033	172.61	1.33869	3.01009e-09	1.48344e-08	Root > Shoot
AT5G04750	0.00534953	0.0483287	0.809769	1.25126	Insulated in treatment	65.93	236.343	1.39842	5.76041e-10	3.02629e-09	Root > Shoot
AT5G06290	0.00131613	0.0202145	0.788274	1.42087	Insulated in treatment	215.91	17.4267	-4.06868	6.78575e-102	7.26291e-100	Shoot > Root
AT5G07460	0.00108293	0.0177884	0.859264	1.13313	Insulated in treatment	64.2467	200.883	1.20646	2.01869e-07	8.39082e-07	Root > Shoot
AT5G07710	0.00373633	0.0383861	0.876528	1.14111	Insulated in treatment	4.38667	6.73333	0.1958	0.459205	0.567184	Not significant
AT5G08565	0.002577	0.0306672	0.774743	1.54645	Insulated in treatment	9.73	11.2667	-0.208433	0.393807	0.503009	Not significant
AT5G09440	0.000205114	0.00588668	0.685197	1.55415	Insulated in treatment	48.1867	73.8	0.175771	0.448347	0.556581	Not significant
AT5G09580	0.00163133	0.02312	0.833024	1.26765	Insulated in treatment	1.88667	3.02667	0.242725	0.504423	0.609235	Not significant
AT5G09590	0.0040195	0.0403375	0.268577	1.12372	Insulated in treatment	31.5167	70.4467	0.750309	0.0026443	0.00645637	Not significant
AT5G10560	0.000172451	0.00518882	0.864791	1.11371	Insulated in treatment	22.0033	25.7233	-0.207416	0.268652	0.371601	Not significant
AT5G10625	0.000874975	0.0154339	0.773719	1.17964	Insulated in treatment	11.4967	65.7267	2.07238	8.86697e-11	4.97832e-10	Root > Shoot
AT5G11090	0.00128426	0.0198313	0.784885	1.49967	Insulated in treatment	11.8633	16.3967	0.0775683	0.860926	0.903754	Not significant
AT5G18270	4.5004e-05	0.00207643	0.721223	1.28805	Insulated in treatment	5.74	46.2033	2.5524	1.00927e-12	6.45267e-12	Root > Shoot
AT5G19090	0.000168072	0.00510038	0.869827	1.13959	Insulated in treatment	19.99	35.7233	0.413704	0.00863691	0.0189079	Not significant
AT5G19960	0.00353495	0.0371664	0.847925	1.19764	Insulated in treatment	11.8067	15.9867	0.0109518	0.949067	0.964551	Not significant
AT5G22570	0.00327873	0.0355483	0.730042	1.31427	Insulated in treatment	0.466667	8.71333	3.80607	3.60707e-08	1.61536e-07	Root > Shoot
AT5G22640	0.00248735	0.0300197	0.824278	1.12934	Insulated in treatment	74.44	26.3067	-1.94113	2.43137e-19	2.28367e-18	Shoot > Root
AT5G22875	0.000672088	0.0131249	0.81828	1.22377	Insulated in treatment	30.9967	33.0667	-0.32851	0.085104	0.14269	Not significant
AT5G23570	0.00219347	0.0277893	0.779902	1.13693	Insulated in treatment	6.80333	8.26	-0.164966	0.515671	0.619389	Not significant
AT5G23830	0.000561731	0.0116799	0.800292	1.15229	Insulated in treatment	8.13333	317.137	4.83491	1.9076e-54	7.18287e-53	Root > Shoot
AT5G23840	0.00560296	0.0497899	0.873164	1.17207	Insulated in treatment	0.296667	59.05	7.35419	1.77143e-38	3.83733e-37	Root > Shoot
AT5G25890	1.3277e-05	0.000914277	0.719513	1.12416	Insulated in treatment	15.8333	116.043	2.45615	1.61467e-23	1.87478e-22	Root > Shoot
AT5G26270	0.000688782	0.0132725	0.667232	1.30924	Insulated in treatment	4.79333	19.35	1.56354	3.02637e-06	1.11156e-05	Root > Shoot
AT5G26290	1.62001e-07	4.26994e-05	0.707924	1.32225	Insulated in treatment	1.41	49.7467	4.69329	4.63245e-22	4.98539e-21	Root > Shoot
AT5G35530	0.00545917	0.049015	0.80898	1.15633	Insulated in treatment	185.04	306.793	0.298341	0.0315199	0.0599224	Not significant
AT5G37840	0.00373611	0.0383861	0.782631	1.28451	Insulated in treatment	0	0.16	2.72638	0.290646	1	Not significant
AT5G39270	0.000717572	0.0136101	0.519039	2.43375	Insulated in treatment	0	0	0	1	1	Not significant
AT5G39330	0.00484413	0.0455746	0.897191	1.13179	Insulated in treatment	0.333333	0.78	0.861395	0.384011	0.493225	Not significant
AT5G39620	0.000311538	0.00792005	0.755888	1.13651	Insulated in treatment	0	0	0	1	1	Not significant
AT5G40590	0.00163724	0.023175	0.820542	1.11298	Insulated in treatment	0.35	35.2033	6.24126	1.05944e-08	4.96649e-08	Root > Shoot
AT5G40680	0.00368994	0.0381144	0.738364	1.50858	Insulated in treatment	0	0.0266667	0.828511	0.839102	1	Not significant
AT5G41130	0.000291616	0.00753895	0.84912	1.15006	Insulated in treatment	3.39667	5.49	0.296859	0.40383	0.513195	Not significant
AT5G41640	2.39647e-05	0.00139476	0.643793	1.54685	Insulated in treatment	0	0	0	1	1	Not significant
AT5G41910	0.000594427	0.0121379	0.864308	1.15254	Insulated in treatment	6.09667	9.63	0.232636	0.319555	0.426974	Not significant
AT5G42000	0.00536728	0.0484365	0.850011	1.14471	Insulated in treatment	32.6033	35.3733	-0.30899	0.076146	0.129487	Not significant
AT5G42580	1.30029e-05	0.000900817	0.745158	1.31513	Insulated in treatment	0.363333	71.8633	7.2086	3.85095e-41	9.18727e-40	Root > Shoot
AT5G42700	0.00186763	0.0252946	0.785826	1.17508	Insulated in treatment	2.39	4.82667	0.602157	0.115241	0.184837	Not significant
AT5G42970	0.000954558	0.0164297	0.806517	1.19223	Insulated in treatment	27.3333	34.9267	-0.0680898	0.671565	0.755571	Not significant
AT5G43150	1.59657e-06	0.000208017	0.572395	1.19772	Insulated in treatment	14.1933	53.4767	1.47616	5.53213e-12	3.37038e-11	Root > Shoot
AT5G43330	6.35137e-05	0.00262594	0.800435	1.29483	Insulated in treatment	23.05	30.8933	-0.00441166	0.982961	0.989052	Not significant
AT5G43590	0.000153064	0.00478191	0.799638	1.2398	Insulated in treatment	0.02	0.19	2.84091	0.208564	0.302349	Not significant
AT5G44150	0.00194996	0.025826	0.801069	1.24315	Insulated in treatment	7.61333	9.2	-0.14537	0.59339	0.688779	Not significant
AT5G44210	0.00172063	0.0239271	0.860007	1.19291	Insulated in treatment	9.09333	6.86667	-0.811702	0.00809679	0.0178349	Not significant
AT5G45390	0.00305071	0.0340008	0.757484	1.1925	Insulated in treatment	287.11	69.27	-2.48555	4.38201e-62	1.97669e-60	Shoot > Root
AT5G46180	0.000966868	0.0165334	0.830316	1.19097	Insulated in treatment	13.2233	21.73	0.286858	0.113912	0.183091	Not significant
AT5G47370	7.61569e-07	0.000126547	0.732633	1.14593	Insulated in treatment	64.5933	57.7433	-0.561165	0.166697	0.251407	Not significant
AT5G50870	0.000905447	0.0158495	0.757834	1.36133	Insulated in treatment	50.5367	63.9967	-0.0920781	0.567396	0.666225	Not significant
AT5G51270	0.00504514	0.0467434	0.844813	1.15999	Insulated in treatment	0.143333	2.20667	3.5564	4.17249e-08	1.85552e-07	Root > Shoot
AT5G51770	0.00212301	0.0272809	0.788157	1.16371	Insulated in treatment	4.62667	7.24	0.255485	0.519097	0.622258	Not significant
AT5G53780	2.49069e-05	0.00143503	0.679528	1.11193	Insulated in treatment	0	0	0	1	1	Not significant
AT5G53960	0.00316647	0.034825	0.750305	1.34157	Insulated in treatment	0	0	0	1	1	Not significant
AT5G54830	9.98556e-07	0.000152653	0.759288	1.11619	Insulated in treatment	15.1667	18.4533	-0.127134	0.603475	0.697493	Not significant
AT5G55520	0.000818851	0.0148201	0.75335	1.12443	Insulated in treatment	6.56	8.96	0.0170087	0.949984	0.965024	Not significant
AT5G56520	0.000273925	0.00720342	0.830231	1.43845	Insulated in treatment	4.77333	2.48333	-1.35848	0.000228081	0.000661327	Shoot > Root
AT5G57000	0.00026597	0.00709527	0.764993	1.33364	Insulated in treatment	16.8567	18.2433	-0.314038	0.100446	0.164294	Not significant
AT5G57460	0.00201196	0.0263786	0.879185	1.23673	Insulated in treatment	42.0167	48.3067	-0.216457	0.157848	0.24037	Not significant
AT5G57690	0.00197645	0.0260921	0.790088	1.19446	Insulated in treatment	0.13	0.1	-0.786661	0.568013	0.666849	Not significant
AT5G58000	0.00159708	0.0228179	0.826565	1.12739	Insulated in treatment	4.89	28.62	2.12236	1.25213e-20	1.25464e-19	Root > Shoot
AT5G58640	0.00148242	0.0217488	0.858038	1.2236	Insulated in treatment	39.25	61.5467	0.224113	0.0936968	0.154946	Not significant
AT5G59980	0.000397423	0.00928393	0.7875	1.17262	Insulated in treatment	3.45	6.24667	0.452432	0.180837	0.269249	Not significant
AT5G62480	0.000481708	0.0105906	0.773299	1.27463	Insulated in treatment	1.58667	41.91	4.3129	2.01385e-36	4.09147e-35	Root > Shoot
AT5G63460	0.00344749	0.0367866	0.806281	1.21265	Insulated in treatment	29.37	34.6833	-0.187115	0.233091	0.331263	Not significant
AT5G63595	0.0010882	0.0178622	0.797564	1.20255	Insulated in treatment	0.22	8.78	5.02488	7.43627e-12	4.49117e-11	Root > Shoot
AT5G63600	0.000136124	0.00444633	0.793723	1.47571	Insulated in treatment	4.42333	202.817	5.05896	3.60356e-32	6.10893e-31	Root > Shoot
AT5G64260	0.0048481	0.0455746	0.80023	1.20412	Insulated in treatment	362.023	559.303	0.17381	0.585679	0.682081	Not significant
AT5G64890	0.000976692	0.0166517	0.812544	1.9375	Insulated in treatment	0.183333	3.99667	4.104	1.52854e-05	5.17283e-05	Root > Shoot
AT5G65020	0.00487467	0.0457744	0.832091	1.27294	Insulated in treatment	44.91	625.237	3.34757	7.41221e-39	1.6327e-37	Root > Shoot
AT5G65165	0.00336068	0.0361613	0.831523	1.36533	Insulated in treatment	0.0566667	0.27	1.79501	0.392026	0.501251	Not significant
AT5G65290	0.00554552	0.0495381	0.88538	1.11526	Insulated in treatment	16.4833	20	-0.1463	0.293275	0.398163	Not significant
AT5G65920	1.3599e-05	0.000930864	0.784882	1.24626	Insulated in treatment	17.5033	12.4	-0.936263	0.00346663	0.00827542	Not significant
AT5G66160	0.00220653	0.0278623	0.833402	1.11355	Insulated in treatment	19.0867	26.13	0.0354348	0.86582	0.90685	Not significant
AT5G66670	0.000142075	0.00453749	0.802185	1.2049	Insulated in treatment	0.23	1.61	2.3441	0.000306956	0.000874413	Root > Shoot
AT5G66690	1.57095e-06	0.000206588	0.721493	1.33686	Insulated in treatment	0.733333	31.3767	5.02177	3.40709e-36	6.85699e-35	Root > Shoot
AT1G01010	0.911416	0.961391	0.974542	1.05603	Not significant	7.64667	36.3	1.79371	1.95048e-07	8.1274e-07	Root > Shoot
AT1G01020	0.000737711	0.0138433	1.22976	1.19603	Not significant	10.7267	13.0033	-0.126678	0.685279	0.76748	Not significant
AT1G01030	7.00741e-06	0.00057801	1.28329	0.943357	Not significant	20.8633	1.65	-4.12303	1.74074e-26	2.29889e-25	Shoot > Root
AT1G01040	1.27127e-08	5.71598e-06	1.22849	1.16734	Not significant	12.33	10.36	-0.666553	0.00148675	0.00378717	Not significant
AT1G01050	0.173218	0.395672	1.06104	1.02666	Not significant	75.5433	127.467	0.320126	0.0339821	0.0639987	Not significant
AT1G01060	0.908813	0.960165	0.976563	0.942097	Not significant	76.9467	23.1033	-2.12016	7.86562e-07	3.071e-06	Shoot > Root
AT1G01070	0.344865	0.583236	0.935359	1.03302	Not significant	2.89667	8.25667	1.08922	0.000290688	0.000830582	Root > Shoot
AT1G01080	0.323237	0.562431	1.06648	0.962016	Not significant	57.1767	4.90667	-3.97116	4.2965e-98	4.28685e-96	Shoot > Root
AT1G01090	0.283956	0.524268	1.05897	1.06304	Not significant	172.693	158.24	-0.556662	7.72134e-05	0.000239861	Not significant
AT1G01100	0.0273169	0.130392	0.906355	1.03392	Not significant	437.047	669.457	0.187238	0.328339	0.436013	Not significant
AT1G01110	0.0495998	0.187372	1.19565	1.01658	Not significant	2.64	8.67333	1.28722	1.38512e-07	5.86396e-07	Root > Shoot
AT1G01120	0.324102	0.563199	0.841207	0.976775	Not significant	244.66	89.4033	-1.87302	4.51803e-18	3.97705e-17	Shoot > Root
AT1G01130	0.539053	0.741335	1.08749	0.662987	Not significant	8.35	2.76333	-2.03382	6.54128e-05	0.000205178	Shoot > Root
AT1G01140	0.123774	0.326273	0.890972	0.919729	Not significant	222.51	14.1933	-4.39916	2.48664e-120	3.65955e-118	Shoot > Root
AT1G01150	0.766898	0.88459	0.981333	1.04174	Not significant	0.18	0.146667	-0.707511	0.598409	0.693373	Not significant
AT1G01160	0.407519	0.638307	1.01686	1.43441	Not significant	32.92	43.4267	-0.0276516	0.853403	0.897972	Not significant
AT1G01180	0.959322	0.982061	0.977379	1.07483	Not significant	2.82333	6.34667	0.700419	0.173959	0.260424	Not significant
AT1G01190	0.58681	0.773786	1.05996	1.26456	Not significant	1.19	10.2	2.69183	4.93707e-16	3.88028e-15	Root > Shoot
AT1G01200	0.360739	0.598268	0.928306	0.923126	Not significant	0.92	7.82667	2.6829	5.26233e-13	3.44105e-12	Root > Shoot
AT1G01210	0.0778361	0.247176	0.899869	1.06932	Not significant	13.6833	18.81	0.0514983	0.851601	0.896689	Not significant
AT1G01220	0.13076	0.336943	1.04493	1.18998	Not significant	8.08667	10.92	0.00239687	0.990687	0.994107	Not significant
AT1G01225	0.94693	0.976738	0.918978	0.865179	Not significant	3.36667	5.77	0.331155	0.369914	0.47896	Not significant
AT1G01230	0.397112	0.629402	0.998329	1.15442	Not significant	42.2067	64.92	0.194529	0.201534	0.294022	Not significant
AT1G01240	0.218172	0.451566	1.05118	1.06139	Not significant	9.49667	12.5267	-0.0255883	0.937528	0.956847	Not significant
AT1G01260	0.0935735	0.276156	1.11251	1.31376	Not significant	21.65	16.8233	-0.799166	8.46121e-05	0.000261293	Not significant
AT1G01280	0.00851028	0.0646225	1.20408	1.23455	Not significant	0	0	0	1	1	Not significant
AT1G01290	0.601588	0.78403	1.02593	1.09754	Not significant	9.90667	11.1667	-0.249522	0.265013	0.367571	Not significant
AT1G01300	0.67211	0.830497	1.01466	0.948817	Not significant	115.99	152.317	-0.0367928	0.812979	0.867387	Not significant
AT1G01320	0.0459541	0.178666	1.14463	1.00122	Not significant	68.3133	5.92667	-3.96511	8.48525e-97	8.15519e-95	Shoot > Root
AT1G01340	0.0115278	0.0777483	1.16216	1.12773	Not significant	6.69	8.58	-0.0529172	0.846497	0.892872	Not significant
AT1G01350	0.421153	0.64915	0.971035	1.25583	Not significant	29.2133	30.39	-0.371182	0.0134796	0.0281312	Not significant
AT1G01355	0.403098	0.634852	1.001	1.20078	Not significant	0.156667	0	-3.05015	0.329316	0.437016	Not significant
AT1G01360	0.456017	0.678008	0.810147	0.452025	Not significant	12.03	35.9967	1.16224	5.54572e-08	2.43266e-07	Root > Shoot
AT1G01370	0.549024	0.748553	0.921652	1.04518	Not significant	4.17	8.09	0.541168	0.123686	0.196348	Not significant
AT1G01390	0.868298	0.938937	0.971768	0.8636	Not significant	1.38667	0.02	-6.51086	6.55259e-07	2.58059e-06	Shoot > Root
AT1G01400	0.451866	0.675075	0.970795	1.17156	Not significant	0	0.03	0.828512	0.839101	1	Not significant
AT1G01410	0.412838	0.643081	1.0347	1.03541	Not significant	0	0	0	1	1	Not significant
AT1G01420	0.982762	0.99289	0.997873	1.02983	Not significant	9.39	4.52333	-1.4341	0.00593026	0.0134515	Shoot > Root
AT1G01430	0.00956775	0.0693859	0.875295	0.988741	Not significant	25.2133	35.3767	0.0678467	0.664046	0.749223	Not significant
AT1G01440	0.308698	0.550304	1.04528	0.973014	Not significant	10.2967	12.34	-0.186365	0.505538	0.610349	Not significant
AT1G01450	0.121774	0.323645	1.08003	1.36283	Not significant	0.04	0.0733333	0.500629	0.820371	0.873257	Not significant
AT1G01453	0.260386	0.499239	1.04408	0.921446	Not significant	0.133333	1.12333	2.66429	0.0137654	0.028659	Root > Shoot
AT1G01460	0.246764	0.484548	0.91981	1.15132	Not significant	0	0	0	1	1	Not significant
AT1G01470	0.54971	0.748985	0.962929	1.20037	Not significant	427.003	760.87	0.388073	0.107966	0.174894	Not significant
AT1G01480	0.0117148	0.0784708	0.896688	1.12975	Not significant	1.50333	2.54333	0.268098	0.67812	0.761164	Not significant
AT1G01500	0.23165	0.466945	0.9416	1.02581	Not significant	8.23333	7.16667	-0.617507	0.00887648	0.0193729	Not significant
AT1G01510	0.225341	0.4596	1.05106	1.02799	Not significant	19.7233	31.45	0.243279	0.0786885	0.133281	Not significant
AT1G01520	0.00110213	0.0179496	1.21955	0.960925	Not significant	0.44	0.333333	-0.828063	0.323174	0.430734	Not significant
AT1G01530	0.996571	0.998574	1.00721	1.33175	Not significant	0.0466667	0	-1.09964	0.787521	1	Not significant
AT1G01540	0.0030379	0.0339154	0.881516	1.02683	Not significant	99.6267	45.95	-1.54859	2.79045e-19	2.61155e-18	Shoot > Root
AT1G01550	0.941121	0.97469	1.02379	0.807748	Not significant	254.087	265.057	-0.375934	0.0401857	0.0741055	Not significant
AT1G01560	0.476253	0.692911	0.94959	1.02102	Not significant	11.7867	1.80333	-3.20217	1.13516e-07	4.84672e-07	Shoot > Root
AT1G01570	0.142246	0.353358	0.918353	0.99469	Not significant	3.27667	2.69	-0.72298	0.0386778	0.0716785	Not significant
AT1G01580	0.775323	0.889363	1.07826	1.10565	Not significant	0.763333	36.61	5.13198	4.60288e-17	3.83524e-16	Root > Shoot
AT1G01600	0.383766	0.618074	1.04548	0.831034	Not significant	10.5267	8.22667	-0.783019	0.00582773	0.013238	Not significant
AT1G01610	0.475657	0.692436	0.997493	1.07371	Not significant	67.1033	79.7667	-0.140981	0.698458	0.777911	Not significant
AT1G01620	0.0860958	0.26327	0.850164	1.30257	Not significant	287.6	604.787	0.655139	0.00164025	0.0041481	Not significant
AT1G01630	0.955374	0.980371	1.0159	1.18828	Not significant	36.65	62.5967	0.338949	0.139176	0.216716	Not significant
AT1G01640	0.160453	0.379458	1.08294	0.984494	Not significant	1.74333	31.7667	3.77176	1.90608e-36	3.87586e-35	Root > Shoot
AT1G01650	0.145582	0.358403	1.07666	1.0276	Not significant	66.5033	70.6467	-0.336669	0.0265511	0.0514609	Not significant
AT1G01660	0.965576	0.98472	0.976273	1.43812	Not significant	0.28	1.52	2.03476	0.00771985	0.0170797	Root > Shoot
AT1G01670	0.00245406	0.0297377	1.15093	0.978309	Not significant	0.493333	1.30667	0.947164	0.171158	0.256983	Not significant
AT1G01680	0.741054	0.869613	0.941443	0.818096	Not significant	0.48	0.203333	-1.68021	0.15158	0.23245	Not significant
AT1G01690	0.0783595	0.248357	1.10895	0.864444	Not significant	3.02333	5.74	0.508869	0.0405011	0.0745994	Not significant
AT1G01695	0.626181	0.801325	0.943789	0.89524	Not significant	0.156667	0.246667	0.273745	0.799097	0.857026	Not significant
AT1G01700	0.098618	0.285117	1.21162	0.853667	Not significant	0.533333	0.846667	0.238937	0.680345	0.763116	Not significant
AT1G01710	0.567692	0.760807	1.03928	1.08015	Not significant	26.7767	31.9333	-0.179718	0.312211	0.418777	Not significant
AT1G01715	0.00777558	0.0610622	1.1689	0.986568	Not significant	4.98	7.23333	0.109307	0.748807	0.817098	Not significant
AT1G01720	0.773921	0.888493	1.01537	1.01034	Not significant	83.7167	50.0267	-1.21341	0.000511741	0.001412	Shoot > Root
AT1G01725	0.405812	0.636982	0.992187	0.66326	Not significant	11.59	10.4567	-0.574633	0.0470195	0.0850164	Not significant
AT1G01730	0.641659	0.811039	1.02392	1.11328	Not significant	24.7133	33.0767	-0.00149787	0.993439	0.995722	Not significant
AT1G01740	0.236737	0.472602	0.962791	1.25751	Not significant	3.07667	3.43667	-0.266975	0.400709	0.510326	Not significant
AT1G01750	0.372563	0.608955	1.06831	1.36213	Not significant	0.176667	37.49	7.27721	8.74435e-23	9.78162e-22	Root > Shoot
AT1G01760	0.990776	0.996242	0.985895	1.06515	Not significant	2.85333	4.54333	0.256452	0.424314	0.532899	Not significant
AT1G01770	0.814721	0.912155	1.00732	1.08101	Not significant	9.35333	8.27333	-0.611376	0.00163099	0.00412689	Not significant
AT1G01780	0.00156619	0.022545	1.3246	1.1413	Not significant	19.3433	55.73	1.09834	3.64565e-09	1.78359e-08	Root > Shoot
AT1G01790	0.102571	0.29171	1.15518	1.1994	Not significant	64.6933	10.01	-3.13219	3.75361e-71	2.09944e-69	Shoot > Root
AT1G01800	0.0657522	0.222811	1.16063	1.10706	Not significant	60.6833	90.89	0.147492	0.352099	0.460911	Not significant
AT1G01820	0.802276	0.905145	1.04106	1.3456	Not significant	44.8267	53.9967	-0.160138	0.290164	0.394782	Not significant
AT1G01830	0.000760499	0.0141092	0.805758	1.05104	Not significant	6.11	11.0233	0.448201	0.230658	0.328557	Not significant
AT1G01860	0.544469	0.745208	1.10273	1.29298	Not significant	10.3667	5.10333	-1.44501	3.04653e-10	1.64609e-09	Shoot > Root
AT1G01880	0.225468	0.459609	1.08156	0.997765	Not significant	1.6	1.89333	-0.18673	0.589123	0.685117	Not significant
AT1G01900	0.30612	0.547549	0.963322	1.04926	Not significant	7.72667	5.24667	-0.982051	1.05615e-05	3.6449e-05	Not significant
AT1G01910	0.00097406	0.0166192	1.14095	1.02596	Not significant	45.3833	56.1567	-0.120894	0.345783	0.453955	Not significant
AT1G01920	0.00887789	0.0664205	1.06952	1.15676	Not significant	11.1867	18.5933	0.308788	0.0533855	0.0948517	Not significant
AT1G01930	0.0157369	0.0938526	1.13057	1.0154	Not significant	14.1167	13.3833	-0.501495	0.00228737	0.0056529	Not significant
AT1G01940	0.253073	0.491803	1.04669	0.881718	Not significant	20.65	30.7533	0.14757	0.430563	0.53908	Not significant
AT1G01950	0.0143838	0.0887309	1.13217	1.02584	Not significant	22.8933	16.4533	-0.909824	1.16035e-07	4.94976e-07	Not significant
AT1G01960	1.98622e-05	0.00120174	1.1447	1.18253	Not significant	27.0933	38.7633	0.0924382	0.533261	0.635878	Not significant
AT1G01970	0.0331711	0.146673	1.05453	1.21442	Not significant	17.1667	5.13333	-2.16473	1.41576e-29	2.13562e-28	Shoot > Root
AT1G01980	0.306449	0.547885	1.01344	1.17462	Not significant	0.0733333	0.0166667	-2.31498	0.342377	0.450238	Not significant
AT1G01990	0.394393	0.627302	0.925077	1.03537	Not significant	22.0467	18.3667	-0.686472	0.000102531	0.000312854	Not significant
AT1G02000	0.329153	0.568245	1.01	1.10478	Not significant	14.3	30.29	0.659356	0.000146282	0.000436855	Not significant
AT1G02010	3.41072e-06	0.000353897	1.15357	1.07949	Not significant	5.65	5.9	-0.351662	0.217454	0.313136	Not significant
AT1G02020	0.341898	0.580187	0.976091	0.966525	Not significant	10.3767	4.61667	-1.59996	1.76872e-14	1.26742e-13	Shoot > Root
AT1G02030	0.477966	0.69417	1.07789	1.20758	Not significant	0.14	0.14	-0.398275	0.705739	0.783907	Not significant
AT1G02040	0.0868131	0.264511	1.13057	1.3012	Not significant	0	0	0	1	1	Not significant
AT1G02050	7.31243e-05	0.00289605	1.22889	0.942276	Not significant	6.07	6.49667	-0.316531	0.231912	0.329923	Not significant
AT1G02060	0.169433	0.391544	1.08923	1.3301	Not significant	5.03333	4.89333	-0.459032	0.0343971	0.0646925	Not significant
AT1G02065	0.947428	0.97682	1.00953	1.14589	Not significant	3.62333	0	-8.91654	7.75832e-13	5.01194e-12	Shoot > Root
AT1G02080	4.15215e-10	4.53395e-07	1.31683	1.11434	Not significant	21.14	28.3333	0.00546518	0.977447	0.985271	Not significant
AT1G02090	0.0234438	0.119147	1.10612	1.19328	Not significant	39.2	55.5567	0.0779618	0.653937	0.740407	Not significant
AT1G02100	0.000558525	0.0116538	1.20129	1.00049	Not significant	38.1133	47.6733	-0.102671	0.459984	0.567943	Not significant
AT1G02110	0.0878938	0.266741	1.03352	1.16945	Not significant	24.11	19.05	-0.783132	0.000545492	0.00149723	Not significant
AT1G02120	0.00069393	0.0133159	1.1286	1.02574	Not significant	38.2067	45.7233	-0.159507	0.33245	0.440059	Not significant
AT1G02130	0.366715	0.603628	0.949783	1.13709	Not significant	44.47	64.8267	0.120757	0.364586	0.473781	Not significant
AT1G02140	0.167057	0.387731	1.05767	1.35535	Not significant	110.413	153.707	0.0545481	0.705041	0.783384	Not significant
AT1G02145	0.0019895	0.026154	1.1473	1.11861	Not significant	10.5367	16.4933	0.226235	0.22367	0.320246	Not significant
AT1G02150	0.0837895	0.258632	1.14472	1.47097	Not significant	78.8833	18.04	-2.55942	3.45549e-51	1.17243e-49	Shoot > Root
AT1G02170	0.690148	0.83952	1.01934	1.3139	Not significant	53.99	51.77	-0.505136	0.01562	0.0320946	Not significant
AT1G02180	0.0127167	0.0822198	1.2771	0.784732	Not significant	4.45	4.08333	-0.542379	0.0878993	0.146709	Not significant
AT1G02190	0.0258299	0.126349	1.15775	0.953342	Not significant	0.586667	0.0966667	-3.06486	0.000207888	0.000606135	Shoot > Root
AT1G02205	0.689454	0.839136	0.989391	0.894691	Not significant	32.0767	3.47667	-3.64526	5.23068e-27	7.03007e-26	Shoot > Root
AT1G02220	0.367515	0.604396	0.940521	1.1389	Not significant	1.10667	9.48667	2.66295	1.23041e-14	8.92558e-14	Root > Shoot
AT1G02230	0.879726	0.944208	1.03919	1.03249	Not significant	0.163333	0.793333	1.81489	0.0322664	0.0611196	Not significant
AT1G02250	0.211105	0.442857	1.10258	1.09631	Not significant	0.03	0.246667	2.76474	0.150302	0.230805	Not significant
AT1G02260	0.14533	0.358108	1.01468	0.968786	Not significant	5.79	9.97333	0.367471	0.086025	0.144029	Not significant
AT1G02270	0.201924	0.432457	0.915629	0.961817	Not significant	53.2767	35.36	-1.03642	2.34598e-06	8.72268e-06	Shoot > Root
AT1G02280	0.0114096	0.0771778	1.16006	1.37093	Not significant	104.82	24.5333	-2.52152	1.34567e-75	8.31669e-74	Shoot > Root
AT1G02290	0.466384	0.685555	1.06275	1.14057	Not significant	6.19667	6.84	-0.276902	0.225846	0.32287	Not significant
AT1G02300	0.423193	0.650579	0.97735	1.11289	Not significant	3.96667	2.64	-1.02138	0.000869806	0.00230386	Shoot > Root
AT1G02305	0.921607	0.965839	0.989091	1.27008	Not significant	47.4033	124.667	0.967327	4.38853e-07	1.76343e-06	Not significant
AT1G02310	0.460427	0.681047	1.05866	0.733574	Not significant	0.663333	33.1167	5.18962	4.7551e-42	1.17861e-40	Root > Shoot
AT1G02330	0.00815649	0.0628483	0.836772	1.01014	Not significant	32.8867	41.5367	-0.0942684	0.532203	0.634874	Not significant
AT1G02335	0.79728	0.902453	1.03068	0.98519	Not significant	14.6367	46.6267	1.25115	1.35058e-05	4.60233e-05	Root > Shoot
AT1G02340	0.000977708	0.0166566	0.875235	1.06431	Not significant	0.94	10.7367	3.09433	2.16182e-19	2.03699e-18	Root > Shoot
AT1G02360	0.17157	0.393585	0.910125	0.876145	Not significant	13.7233	86.5	2.17267	3.20865e-06	1.17576e-05	Root > Shoot
AT1G02370	0.0738899	0.239297	0.836834	1.25942	Not significant	3.71	7.22667	0.533321	0.0202062	0.0403833	Not significant
AT1G02380	0.458588	0.679743	1.04871	1.29193	Not significant	2.87667	4.09667	0.075257	0.828945	0.879638	Not significant
AT1G02390	0.0115668	0.0779197	0.903	0.861693	Not significant	11.47	3.81667	-2.06191	9.91503e-06	3.43691e-05	Shoot > Root
AT1G02400	0.572857	0.764309	1.05461	1.0976	Not significant	294.213	187.383	-1.10869	0.000104426	0.000318308	Shoot > Root
AT1G02410	0.0014311	0.0212454	0.780756	0.913369	Not significant	22.1133	25.2533	-0.241739	0.198101	0.290182	Not significant
AT1G02420	0.455227	0.677758	1.05185	1.69986	Not significant	3.82333	4.50667	-0.166565	0.674812	0.758319	Not significant
AT1G02430	0.00119169	0.0189112	1.18284	1.16753	Not significant	0.09	2.22333	4.53473	0.000232399	0.000673017	Root > Shoot
AT1G02440	0.017101	0.0987022	1.15123	1.07424	Not significant	0.08	0.79	2.83876	0.0568688	0.100209	Not significant
AT1G02460	0.899238	0.954915	0.991747	1.29428	Not significant	2.32667	6.60333	1.08119	0.000196875	0.000575377	Root > Shoot
AT1G02470	0.382938	0.617348	1.05713	1.26037	Not significant	1.03667	0.4	-1.78947	0.0169359	0.0344973	Shoot > Root
AT1G02475	0.76929	0.885928	1.0059	1.13143	Not significant	45.1767	7.58	-2.99583	6.74366e-39	1.48683e-37	Shoot > Root
AT1G02500	0.199188	0.429243	1.0645	1.17072	Not significant	418.457	972.337	0.785694	1.16755e-08	5.45591e-08	Not significant
AT1G02510	0.050516	0.189278	0.860177	1.48026	Not significant	0	0.0333333	0.828513	0.839101	1	Not significant
AT1G02530	0.410002	0.640498	1.00262	1.11161	Not significant	0.04	0.163333	1.82682	0.0850709	0.142655	Not significant
AT1G02560	0.909669	0.960601	0.95917	1.21027	Not significant	306.567	71.4	-2.54206	2.25418e-47	6.7703e-46	Shoot > Root
AT1G02570	0.013011	0.0835807	1.20242	1.1188	Not significant	0.0666667	1.48667	4.2418	0.00234502	0.00578079	Root > Shoot
AT1G02575	0.239122	0.475385	0.945345	0.884345	Not significant	0	0.566667	4.80936	0.00614157	0.013884	Root > Shoot
AT1G02580	0.0266555	0.128375	1.14408	0.945246	Not significant	0.01	0.153333	3.07258	0.0805883	0.136098	Not significant
AT1G02610	0.504483	0.715064	0.972602	0.829128	Not significant	6.60333	15.4867	0.777835	0.220768	0.316879	Not significant
AT1G02620	0.00655771	0.0549013	0.730322	1.715	Not significant	0.353333	0	-5.08306	0.00226789	0.00560768	Shoot > Root
AT1G02630	0.273402	0.512708	0.948759	1.01974	Not significant	0.11	0.02	-2.66357	0.248252	0.348203	Not significant
AT1G02640	0.768879	0.885672	1.04948	0.843389	Not significant	53.8567	118.507	0.699961	0.0231983	0.0456617	Not significant
AT1G02650	0.0339773	0.148864	0.911924	0.966547	Not significant	1.91667	0.79	-1.71916	7.77596e-05	0.000241494	Shoot > Root
AT1G02660	0.236744	0.472602	1.07121	0.891442	Not significant	135.61	51.2633	-1.87096	2.83171e-07	1.15982e-06	Shoot > Root
AT1G02670	0.875916	0.941926	0.97173	0.939561	Not significant	4.25333	1.38333	-2.08417	4.41471e-06	1.59633e-05	Shoot > Root
AT1G02680	0.45247	0.67567	0.976848	1.13503	Not significant	14.72	17.8833	-0.154443	0.516506	0.620139	Not significant
AT1G02690	0.369387	0.606397	0.969826	1.10585	Not significant	11.6367	30.4333	0.964737	1.11011e-09	5.6974e-09	Not significant
AT1G02700	0.0557549	0.201532	0.867309	1.00996	Not significant	0.38	0.33	-0.625753	0.480699	0.587727	Not significant
AT1G02720	0.0143679	0.0886627	1.1252	1.02299	Not significant	9.62333	11.5433	-0.15917	0.343092	0.451027	Not significant
AT1G02730	0.573716	0.764934	0.999727	0.968129	Not significant	15.1067	24.5467	0.25401	0.292448	0.397247	Not significant
AT1G02740	0.104742	0.295458	0.848715	0.946864	Not significant	10.2867	9.8	-0.49891	0.0135624	0.0282813	Not significant
AT1G02750	0.5266	0.73189	0.983439	0.837894	Not significant	11.8133	15.5167	-0.0260659	0.90922	0.937488	Not significant
AT1G02770	0.78051	0.89293	0.992841	0.971	Not significant	0.33	0.28	-0.684483	0.48092	0.587935	Not significant
AT1G02780	0.095251	0.279096	0.913889	1.22969	Not significant	742.723	1236.65	0.300446	0.088969	0.1482	Not significant
AT1G02790	0.133351	0.340635	1.04495	1.61125	Not significant	0	0	0	1	1	Not significant
AT1G02800	0.160481	0.379458	1.15901	0.935741	Not significant	3.70667	0.0733333	-6.05128	3.64806e-12	2.25403e-11	Shoot > Root
AT1G02810	0.348763	0.586686	0.919066	0.991819	Not significant	2.07	77.0033	4.75325	3.61658e-24	4.32063e-23	Root > Shoot
AT1G02816	0.301275	0.542739	0.92036	1.03943	Not significant	19.0467	20.0533	-0.349386	0.163524	0.247556	Not significant
AT1G02840	0.371365	0.607891	1.08454	1.01139	Not significant	86.1367	116.82	0.0166389	0.890721	0.924395	Not significant
AT1G02850	0.725408	0.860729	0.978888	0.94962	Not significant	22.0867	15.3833	-0.937724	0.000599547	0.00163303	Not significant
AT1G02860	0.568678	0.761303	0.981458	0.824926	Not significant	37.8567	74.6167	0.559893	0.00225098	0.00556998	Not significant
AT1G02870	0.0568127	0.204228	0.811269	1.00746	Not significant	25.4333	43.3333	0.340979	0.0926683	0.153645	Not significant
AT1G02880	0.925347	0.967103	0.952682	1.06215	Not significant	19.8167	26.89	0.0118534	0.951478	0.966043	Not significant
AT1G02890	0.548522	0.74817	1.04643	1.04068	Not significant	66.0867	86.2567	-0.0384006	0.835201	0.884523	Not significant
AT1G02910	0.124714	0.327736	0.89697	1.1222	Not significant	49.2233	10.9033	-2.60437	7.34757e-62	3.27676e-60	Shoot > Root
AT1G02920	0.179036	0.402766	1.07966	0.900129	Not significant	78.5067	79.0267	-0.456174	0.313476	0.420234	Not significant
AT1G02930	0.0690474	0.229567	1.11736	0.786163	Not significant	291.477	104.413	-1.95163	2.92244e-06	1.07523e-05	Shoot > Root
AT1G02940	0.0380623	0.159615	1.14335	0.981872	Not significant	0.996667	0	-5.95117	0.000100265	0.000306178	Shoot > Root
AT1G02950	0.00906303	0.0671918	1.15581	0.807697	Not significant	8.81667	38.1133	1.69249	3.27075e-13	2.16886e-12	Root > Shoot
AT1G02960	0.608528	0.789128	0.99253	1.09555	Not significant	12.0533	13.8433	-0.221677	0.227648	0.325032	Not significant
AT1G02965	0.840712	0.925652	0.969625	0.721137	Not significant	0	0	0	1	1	Not significant
AT1G02970	0.231883	0.467169	1.0783	1.13612	Not significant	1.38667	4.03667	1.1404	0.00457355	0.0106416	Root > Shoot
AT1G02980	0.302844	0.544667	0.883361	1.02584	Not significant	0.0133333	0.34	4.35632	0.00406471	0.00955303	Root > Shoot
AT1G02990	0.0787444	0.249301	1.05967	0.975521	Not significant	8.99333	11.3267	-0.0848462	0.611498	0.70407	Not significant
AT1G03000	0.00460307	0.0441264	1.15074	1.11248	Not significant	9.86333	9.23	-0.529118	0.0239622	0.0469454	Not significant
AT1G03010	0.420492	0.648658	1.0189	0.991071	Not significant	1.14333	3.41	1.17181	0.0159051	0.0326064	Root > Shoot
AT1G03030	0.638241	0.809083	1.01416	0.949044	Not significant	14.62	16.73	-0.232169	0.243205	0.342631	Not significant
AT1G03040	0.442505	0.667922	1.13755	0.934703	Not significant	46.6	48.66	-0.346874	0.115708	0.185472	Not significant
AT1G03050	0.661978	0.823692	0.960205	0.878541	Not significant	0	0.0166667	0.828506	0.839103	1	Not significant
AT1G03055	0.00138639	0.0208879	1.1142	0.956304	Not significant	4.85333	0.396667	-4.05625	1.05908e-10	5.9053e-10	Shoot > Root
AT1G03060	1.45268e-06	0.000194804	1.25841	1.14643	Not significant	9.88333	13.75	0.0536021	0.749575	0.817709	Not significant
AT1G03070	0.537885	0.74084	0.938116	1.13216	Not significant	0.573333	3.71	2.2599	4.89247e-06	1.75829e-05	Root > Shoot
AT1G03080	0.23205	0.467381	1.03142	1.06149	Not significant	40.42	61.9	0.187566	0.137914	0.214996	Not significant
AT1G03090	0.446035	0.671288	1.05929	0.949606	Not significant	40.5667	43.28	-0.366737	0.407492	0.516845	Not significant
AT1G03100	0.00845731	0.0644087	1.19262	1.0509	Not significant	1.88333	2.10667	-0.262046	0.338921	0.44679	Not significant
AT1G03110	0.969948	0.986724	0.966228	1.08712	Not significant	10.5167	22.12	0.649546	0.00128827	0.00331167	Not significant
AT1G03140	0.0126469	0.0821455	1.19206	0.871805	Not significant	34.17	46.42	0.0193083	0.88254	0.918667	Not significant
AT1G03150	0.00338137	0.0363006	0.330747	0.792016	Not significant	18.4867	26.5833	0.105405	0.617053	0.708981	Not significant
AT1G03160	0.173826	0.396579	0.725311	1.07552	Not significant	23.65	7.11667	-2.16419	3.01892e-31	4.93656e-30	Shoot > Root
AT1G03170	0.0953038	0.279214	1.2195	1.05035	Not significant	1.13333	0.486667	-1.63511	0.000613038	0.00166688	Shoot > Root
AT1G03180	0.151298	0.366397	0.908261	1.07372	Not significant	2.31667	7.92667	1.3569	2.50029e-05	8.24224e-05	Root > Shoot
AT1G03190	0.190391	0.417027	0.908555	0.999537	Not significant	5.23	6.58	-0.0908241	0.680941	0.763638	Not significant
AT1G03200	0.0171489	0.0987978	0.880729	1.14719	Not significant	1.76667	5.32	1.23197	0.178289	0.26596	Not significant
AT1G03210	0.379861	0.61477	0.919671	0.962838	Not significant	12.4367	54.67	1.71024	5.2243e-23	5.92565e-22	Root > Shoot
AT1G03220	0.791318	0.899425	1.16822	0.999663	Not significant	191.183	349.05	0.376629	0.406789	0.516119	Not significant
AT1G03230	0.267743	0.506469	0.93892	0.884033	Not significant	41.97	88.49	0.608543	0.098577	0.161654	Not significant
AT1G03250	0.0426797	0.171077	1.11109	0.778898	Not significant	35.1333	33.6967	-0.489362	0.00122908	0.0031685	Not significant
AT1G03260	0.507657	0.717622	0.890316	0.915801	Not significant	9.71667	10.1967	-0.358807	0.0680239	0.117509	Not significant
AT1G03270	0.548426	0.748143	1.05531	1.38316	Not significant	2.43333	3.18333	-0.04157	0.902782	0.933307	Not significant
AT1G03280	0.00198303	0.0261039	1.22181	1.00122	Not significant	27.66	32.84	-0.177133	0.163091	0.247013	Not significant
AT1G03290	4.0556e-06	0.00039574	1.27154	1.14215	Not significant	11.1	18.8733	0.348144	0.0774926	0.131521	Not significant
AT1G03310	0.00107438	0.0177104	1.15287	1.03264	Not significant	10.5167	3.42	-2.05691	6.51465e-17	5.36553e-16	Shoot > Root
AT1G03330	0.695452	0.842363	0.961733	0.83001	Not significant	33.9733	59.6667	0.386294	0.0420634	0.0770911	Not significant
AT1G03340	0.273903	0.513184	0.855811	0.991243	Not significant	1.49333	0.863333	-1.20973	0.0315544	0.0599734	Not significant
AT1G03350	0.159045	0.377581	0.871062	0.939675	Not significant	50.71	50.9	-0.414268	0.00708997	0.0158206	Not significant
AT1G03360	0.0967708	0.282214	0.853248	0.93854	Not significant	10.75	18.3033	0.346226	0.102208	0.166738	Not significant
AT1G03365	0.922718	0.966212	0.998284	1.11167	Not significant	8.82	10.5067	-0.172345	0.290524	0.395203	Not significant
AT1G03370	0.817624	0.913774	0.973785	1.02845	Not significant	36.0067	27.9267	-0.816396	0.000385726	0.00108243	Not significant
AT1G03380	0.108542	0.302427	1.06838	0.989506	Not significant	10.1667	18.3967	0.422201	0.0550682	0.097393	Not significant
AT1G03390	0.306116	0.547549	0.919126	0.845172	Not significant	0	0	0	1	1	Not significant
AT1G03400	0.719824	0.85796	1.02746	0.699464	Not significant	14.9467	1.04	-4.27059	8.50415e-42	2.09026e-40	Shoot > Root
AT1G03410	0.296359	0.537474	0.999684	0.933439	Not significant	12.8533	3.56	-2.27637	3.8486e-37	7.98441e-36	Shoot > Root
AT1G03430	0.558584	0.75493	0.960876	0.876261	Not significant	13.9433	16.6567	-0.172505	0.412731	0.521914	Not significant
AT1G03440	0.569145	0.761794	0.969067	0.710975	Not significant	8.71667	2.18667	-2.38611	9.69498e-09	4.56119e-08	Shoot > Root
AT1G03445	0.817624	0.913774	0.986308	0.908844	Not significant	0.176667	0.236667	-0.0077898	0.992471	0.995101	Not significant
AT1G03457	0.770284	0.886538	1.10195	0.986561	Not significant	15.5667	24.8267	0.247355	0.166347	0.250981	Not significant
AT1G03470	0.612369	0.791403	1.01317	0.491146	Not significant	6.73	7.81667	-0.217547	0.457174	0.565303	Not significant
AT1G03475	0.56603	0.760051	0.866065	1.10234	Not significant	157.52	25.4967	-3.06297	1.90958e-54	7.18287e-53	Shoot > Root
AT1G03490	0.00508206	0.0468961	1.0184	1.11322	Not significant	0	0	0	1	1	Not significant
AT1G03495	0.0390777	0.162082	0.932575	0.254061	Not significant	0.983333	0.1	-3.6544	0.000163272	0.000484325	Shoot > Root
AT1G03510	0.338812	0.577257	1.02856	1.1015	Not significant	1.87333	1.64	-0.61389	0.146839	0.226402	Not significant
AT1G03520	0.478692	0.694745	0.95256	1.1372	Not significant	8.37667	8.86333	-0.344631	0.0943644	0.155919	Not significant
AT1G03530	0.0077585	0.0609699	1.1988	0.882495	Not significant	6.48333	10.2467	0.250572	0.353183	0.462072	Not significant
AT1G03540	0.00154469	0.0224026	1.26109	1.13888	Not significant	2.07333	1.20333	-1.21943	0.00156208	0.00396362	Shoot > Root
AT1G03550	0.595721	0.780156	0.842865	1.27603	Not significant	8.06	20.5867	0.940853	0.00171346	0.00431684	Not significant
AT1G03560	0.307335	0.548871	0.894674	0.958681	Not significant	9.81333	7.3	-0.845908	1.63959e-05	5.52486e-05	Not significant
AT1G03590	0.231326	0.466374	0.958456	0.979995	Not significant	25.2067	45.8767	0.430705	0.0439553	0.0801157	Not significant
AT1G03600	0.276902	0.516398	0.94873	0.704915	Not significant	291.667	5.31667	-6.21899	2.01224e-156	4.88476e-154	Shoot > Root
AT1G03610	0.154564	0.370899	0.934226	0.956303	Not significant	26.5867	21.68	-0.759099	0.0561997	0.0991708	Not significant
AT1G03620	0.0141382	0.0879366	1.139	0.933464	Not significant	3.46667	8.43333	0.860807	0.00451443	0.0105186	Not significant
AT1G03630	0.835164	0.922413	1.03334	1.05646	Not significant	141.98	2.26333	-6.4147	3.61452e-93	3.19967e-91	Shoot > Root
AT1G03650	0.111097	0.306308	0.707259	1.74051	Not significant	3.67667	5.33667	0.112179	0.822669	0.874926	Not significant
AT1G03660	0.0184455	0.102933	0.734832	0.900659	Not significant	0.766667	1.34	0.386571	0.52301	0.626064	Not significant
AT1G03670	0.30597	0.547504	1.0482	0.910235	Not significant	0	0	0	1	1	Not significant
AT1G03680	0.155678	0.372215	1.12269	1.28946	Not significant	412.753	15.8967	-5.14551	7.59232e-95	6.98346e-93	Shoot > Root
AT1G03687	0.130866	0.337139	0.901755	1.0169	Not significant	11.06	10.42	-0.513811	0.00725932	0.0161626	Not significant
AT1G03700	0.00308446	0.034169	1.18446	1.03836	Not significant	0.0766667	9.73	6.71507	2.83566e-09	1.40099e-08	Root > Shoot
AT1G03710	0.0501094	0.188508	1.1241	1.01953	Not significant	0.243333	0.176667	-0.903657	0.49375	0.599357	Not significant
AT1G03720	0.0125719	0.081853	1.12346	0.960887	Not significant	0	0	0	1	1	Not significant
AT1G03730	0.498906	0.710535	0.986317	0.8015	Not significant	10.09	15.8	0.213679	0.376433	0.485665	Not significant
AT1G03740	0.0753368	0.241987	0.956849	0.99888	Not significant	62.52	54.32	-0.661881	0.0215528	0.0427804	Not significant
AT1G03750	0.00874597	0.0657769	1.1204	0.993634	Not significant	3.71333	6.13667	0.304061	0.192187	0.283051	Not significant
AT1G03760	0.0180662	0.101638	1.12089	0.991185	Not significant	9.11333	11.92	-0.0329645	0.878102	0.915291	Not significant
AT1G03770	0.236102	0.47203	1.10374	0.847465	Not significant	6.55333	14.5733	0.731382	0.000748626	0.00200705	Not significant
AT1G03780	0.988721	0.995459	0.989998	1.06897	Not significant	7.42	14.0367	0.473277	0.124823	0.197939	Not significant
AT1G03790	0.316956	0.557013	1.04161	1.29718	Not significant	0.12	0.403333	1.33859	0.135385	0.211821	Not significant
AT1G03800	0.764919	0.883423	0.977456	1.10353	Not significant	0.336667	0.92	1.01707	0.140908	0.218834	Not significant
AT1G03820	0.102162	0.291319	1.1276	1.08123	Not significant	3.49667	30.8933	2.72658	2.26117e-19	2.12805e-18	Root > Shoot
AT1G03830	0.897536	0.954243	0.886172	1.14334	Not significant	4.33333	7.43667	0.349254	0.0815561	0.137515	Not significant
AT1G03840	0.511856	0.721224	0.955296	1.19315	Not significant	0.426667	14.9633	4.78777	5.04388e-35	9.58581e-34	Root > Shoot
AT1G03850	0.597075	0.78099	1.0802	1.03798	Not significant	22.7933	72.0833	1.12376	0.260786	0.362884	Not significant
AT1G03860	0.00695367	0.0569074	0.877767	1.26168	Not significant	61.22	103.493	0.325799	0.0347557	0.0652711	Not significant
AT1G03870	0.0025506	0.0304942	0.802833	0.95428	Not significant	251.533	196.02	-0.777976	7.22851e-07	2.83352e-06	Not significant
AT1G03880	0.299812	0.541379	1.0928	0.9535	Not significant	0.0366667	0.0433333	-0.368344	0.910735	0.938392	Not significant
AT1G03890	0.0606573	0.212271	0.881777	0.837023	Not significant	0.113333	0	-3.60195	0.0955324	0.157431	Not significant
AT1G03900	0.85604	0.933032	0.984604	1.06614	Not significant	89.4933	149.883	0.32089	0.00982819	0.0212121	Not significant
AT1G03905	0.346972	0.585073	1.02643	1.14879	Not significant	4.54	15.76	1.35051	3.23384e-05	0.000105161	Root > Shoot
AT1G03910	0.0686478	0.228731	1.09313	1.01238	Not significant	33.5733	43.85	-0.0437641	0.740509	0.810334	Not significant
AT1G03920	0.00988765	0.0708543	0.814761	0.998122	Not significant	0.773333	6.55	2.6353	1.32364e-10	7.33361e-10	Root > Shoot
AT1G03930	0.13193	0.338626	0.88189	1.14008	Not significant	23.55	18.8	-0.744983	6.59599e-05	0.000206812	Not significant
AT1G03940	0.149762	0.363984	0.920598	0.273876	Not significant	2.05667	0.18	-3.95521	5.36439e-11	3.0659e-10	Shoot > Root
AT1G03950	0.412232	0.642704	0.936041	1.09385	Not significant	14.75	24.47	0.295669	0.220671	0.31676	Not significant
AT1G03960	0.614755	0.793165	1.03695	1.06212	Not significant	6.32333	8.25	-0.0345989	0.862645	0.904811	Not significant
AT1G03970	0.938993	0.973552	1.0025	1.19916	Not significant	34.7467	33.7667	-0.490586	0.0566087	0.0998177	Not significant
AT1G03980	0.00864218	0.0653392	0.852122	1.03343	Not significant	0.42	1.73333	1.68024	0.00887613	0.0193729	Root > Shoot
AT1G03982	0.00772063	0.0607765	0.779328	0.959278	Not significant	0	0.0533333	1.72991	0.668297	1	Not significant
AT1G03990	0.761573	0.881848	0.988335	1.10434	Not significant	0.106667	0.156667	0.063073	0.950968	0.965663	Not significant
AT1G04000	0.672249	0.830497	0.989198	1.22907	Not significant	15.5167	18.3967	-0.177848	0.52459	0.627668	Not significant
AT1G04010	0.0256644	0.125815	1.11797	1.08508	Not significant	4.07333	8.09667	0.567409	0.00194654	0.00486056	Not significant
AT1G04020	0.0105502	0.073562	1.09335	0.963506	Not significant	3.94333	8.28	0.639083	0.0205523	0.0410019	Not significant
AT1G04030	0.360174	0.598056	0.994576	1.14842	Not significant	3.65667	12.6167	1.35174	2.36469e-07	9.76008e-07	Root > Shoot
AT1G04040	0.144346	0.356451	1.05721	1.14723	Not significant	119.667	300.213	0.918534	0.00072063	0.00193817	Not significant
AT1G04050	0.386359	0.620613	0.964939	0.998124	Not significant	1.17667	4.03	1.34021	3.0835e-06	1.13131e-05	Root > Shoot
AT1G04080	0.0171382	0.0987676	1.15556	0.846394	Not significant	80.1367	70.17	-0.626787	3.22115e-05	0.000104777	Not significant
AT1G04090	0.821728	0.916146	1.01974	0.824855	Not significant	0.836667	1.24667	0.145563	0.731055	0.802927	Not significant
AT1G04100	0.884376	0.946906	0.988499	0.883578	Not significant	6.25667	8.84	0.078395	0.747229	0.815892	Not significant
AT1G04110	0.401463	0.633501	1.00347	1.03522	Not significant	6.31667	0.0133333	-9.18404	2.48579e-14	1.76198e-13	Shoot > Root
AT1G04120	0.0319855	0.143182	0.925567	1.03993	Not significant	23.4233	62.7367	1.01896	0.000295457	0.000843593	Root > Shoot
AT1G04130	0.851199	0.93084	1.01747	1.02919	Not significant	8.96333	17.5567	0.542444	0.00967195	0.0209209	Not significant
AT1G04140	0.0179816	0.101411	1.11374	0.992972	Not significant	48.3533	62.8633	-0.0504576	0.735222	0.806347	Not significant
AT1G04150	0.94818	0.977069	1.06102	0.915853	Not significant	0.09	0.336667	1.46075	0.0496153	0.0889923	Not significant
AT1G04160	0.892511	0.951516	1.02837	1.02191	Not significant	7.36	8.44	-0.231728	0.166848	0.251618	Not significant
AT1G04170	0.19707	0.426362	0.907106	1.08819	Not significant	75.0067	102.513	0.0283037	0.805091	0.86139	Not significant
AT1G04180	0.95514	0.980371	0.999037	0.704898	Not significant	0.423333	23.0867	5.40761	3.33491e-27	4.52867e-26	Root > Shoot
AT1G04190	0.878357	0.943272	1.00368	0.971523	Not significant	19.2667	43.05	0.735453	7.63861e-06	2.68778e-05	Not significant
AT1G04200	0.239597	0.475936	0.999377	0.973132	Not significant	33.4	40.01	-0.173501	0.242912	0.342339	Not significant
AT1G04210	0.0207374	0.110502	1.12979	0.965207	Not significant	33.9233	31.47	-0.541741	0.000263888	0.000759165	Not significant
AT1G04220	0.802201	0.905145	0.993954	1.02704	Not significant	2.62	56.2	3.99851	4.40468e-41	1.04553e-39	Root > Shoot
AT1G04230	0.831255	0.920441	0.979637	1.19424	Not significant	12.89	15.4667	-0.165353	0.326318	0.433967	Not significant
AT1G04240	0.108231	0.301964	1.09321	1.02183	Not significant	90.2033	42.34	-1.48667	2.45013e-05	8.08821e-05	Shoot > Root
AT1G04250	0.0258445	0.12639	0.910955	1.02773	Not significant	22.3	113.037	1.89905	3.69902e-14	2.5869e-13	Root > Shoot
AT1G04260	0.0421186	0.169561	0.867792	1.36228	Not significant	15.4333	20.47	-0.0190533	0.906873	0.935912	Not significant
AT1G04270	0.566284	0.760051	0.941111	0.938609	Not significant	408.79	731.06	0.406282	0.0197381	0.0395537	Not significant
AT1G04280	0.00213678	0.0273124	0.864498	0.871325	Not significant	11.6467	38.98	1.29407	2.62807e-06	9.71783e-06	Root > Shoot
AT1G04290	0.00959345	0.0695283	0.897087	1.09163	Not significant	26.24	30.2167	-0.22026	0.294865	0.399815	Not significant
AT1G04300	0.0796404	0.251167	1.09431	1.04175	Not significant	40.6367	41.73	-0.396978	0.00928249	0.02016	Not significant
AT1G04310	0.644745	0.813024	0.979642	1.10707	Not significant	9.42	8.04333	-0.626312	0.102204	0.166738	Not significant
AT1G04340	0.966254	0.985025	0.688464	1.39248	Not significant	24.0533	42.6067	0.395705	0.0166324	0.033935	Not significant
AT1G04350	0.94698	0.976738	0.99771	1.13934	Not significant	21.74	1.97	-3.89791	1.38196e-53	5.0925e-52	Shoot > Root
AT1G04360	0.278693	0.518431	0.912309	1.04722	Not significant	1.42667	13.8367	2.77985	4.64822e-06	1.67541e-05	Root > Shoot
AT1G04380	0.146321	0.359277	1.09462	0.967077	Not significant	0.0866667	0.54	2.22196	0.0285914	0.0549451	Not significant
AT1G04390	0.943523	0.976042	0.99505	0.990462	Not significant	3.34333	3.86	-0.21584	0.328432	0.436112	Not significant
AT1G04400	0.105525	0.296688	1.08705	1.05655	Not significant	141.097	151.713	-0.344603	0.230508	0.328399	Not significant
AT1G04410	0.127505	0.33214	1.1022	1.17574	Not significant	502.81	1223.35	0.844562	4.26443e-07	1.71707e-06	Not significant
AT1G04420	0.69406	0.841441	0.946034	1.02799	Not significant	103.777	6.28333	-4.48222	9.4099e-101	9.8042e-99	Shoot > Root
AT1G04430	0.263742	0.502148	1.09954	1.00392	Not significant	211.02	168.147	-0.749144	1.35578e-05	4.61939e-05	Not significant
AT1G04440	0.032964	0.146095	0.935885	1.13726	Not significant	48.89	100.06	0.600663	2.23112e-05	7.40155e-05	Not significant
AT1G04445	0.698318	0.843595	0.951011	1.60306	Not significant	0.363333	3.73	2.96549	0.0043628	0.0102017	Root > Shoot
AT1G04450	0.256912	0.495939	1.10356	1.5359	Not significant	0	0	0	1	1	Not significant
AT1G04470	0.00695315	0.0569074	1.06555	0.977876	Not significant	0.0366667	0	-3.23271	0.292378	0.397183	Not significant
AT1G04480	0.0740124	0.239297	1.08504	1.24545	Not significant	196.19	276.84	0.06852	0.666459	0.751276	Not significant
AT1G04490	0.0353031	0.152656	1.1781	1.01363	Not significant	0.68	6.27333	2.73984	6.5572e-14	4.5266e-13	Root > Shoot
AT1G04500	0.955647	0.98042	0.984253	0.908108	Not significant	0.23	0.0433333	-2.82156	0.0963796	0.15857	Not significant
AT1G04510	0.0715381	0.234382	1.12874	1.0521	Not significant	39.2833	49.2367	-0.0992324	0.41169	0.520962	Not significant
AT1G04520	0.720828	0.858531	1.01494	0.63312	Not significant	10.81	14.5267	-0.000284202	0.998815	0.999282	Not significant
AT1G04540	0.0113692	0.077018	0.887254	1.09896	Not significant	0.116667	0.11	-0.508662	0.641004	0.730011	Not significant
AT1G04550	0.61436	0.793026	1.02254	1.19544	Not significant	12.33	12.3	-0.42003	0.0686947	0.118476	Not significant
AT1G04555	0.0213169	0.112372	1.15214	1.35423	Not significant	5.8	10.3567	0.406458	0.115176	0.184757	Not significant
AT1G04560	0.000253736	0.00688326	1.26652	1.40669	Not significant	0.596667	0.04	-4.15246	0.00761891	0.0168802	Shoot > Root
AT1G04570	0.341893	0.580187	1.04795	0.98627	Not significant	1.35333	1.41	-0.306116	0.709232	0.786599	Not significant
AT1G04580	0.0935325	0.276071	1.06037	1.05248	Not significant	0.0233333	0.0433333	0.515546	0.716342	0.791985	Not significant
AT1G04590	0.160827	0.379964	0.936658	1.0318	Not significant	15.5433	23.8233	0.191076	0.290695	0.39539	Not significant
AT1G04600	0.641607	0.811039	1.1234	1.07062	Not significant	0.136667	0.413333	1.17939	0.0271355	0.0525287	Not significant
AT1G04610	0.17404	0.396869	1.10734	1.06827	Not significant	0.513333	10.3867	3.92962	8.24054e-15	6.03734e-14	Root > Shoot
AT1G04620	0.0162485	0.0956107	1.123	0.95505	Not significant	25.2233	1.92	-4.15974	5.19032e-44	1.39676e-42	Shoot > Root
AT1G04625	0.857161	0.933742	0.985275	1.16176	Not significant	0.0466667	0.0966667	0.761154	0.830529	1	Not significant
AT1G04630	0.410532	0.641187	0.932549	0.683207	Not significant	61.47	84.2267	0.0239133	0.880958	0.917507	Not significant
AT1G04640	0.102937	0.292316	1.08405	1.30798	Not significant	31.8267	7.85667	-2.45666	2.5725e-26	3.36152e-25	Shoot > Root
AT1G04650	0.0214468	0.112746	1.13934	0.729811	Not significant	0.826667	1.64667	0.563956	0.16009	0.243171	Not significant
AT1G04660	0.181443	0.405722	0.930199	1.26076	Not significant	0.523333	0.17	-2.04701	0.0280418	0.0540122	Not significant
AT1G04680	0.558768	0.754943	1.09873	0.879733	Not significant	43.3467	105.017	0.828641	0.00022796	0.000661056	Not significant
AT1G04690	0.744132	0.871222	0.977137	1.04166	Not significant	73.2367	101.197	0.0424389	0.741321	0.811034	Not significant
AT1G04700	0.00156349	0.0225203	1.19498	0.956567	Not significant	1.2	3.11667	0.958721	0.000906261	0.00239154	Not significant
AT1G04710	0.121458	0.32309	1.03324	0.673526	Not significant	18.6767	11.7367	-1.11125	2.35419e-05	7.78679e-05	Shoot > Root
AT1G04730	1.14344e-05	0.000825984	1.25238	0.980979	Not significant	2.69	5.94667	0.705528	0.0235378	0.0462679	Not significant
AT1G04750	0.326654	0.565619	0.959227	1.15358	Not significant	83.1133	133.737	0.262903	0.0370942	0.0690699	Not significant
AT1G04760	0.858605	0.93408	1.00122	1.22404	Not significant	2.62667	4.07333	0.213468	0.539219	0.641112	Not significant
AT1G04770	0.416614	0.645585	0.992146	0.950138	Not significant	17.0967	30.2333	0.403649	0.16411	0.248301	Not significant
AT1G04780	0.0558137	0.201712	0.909065	1.07606	Not significant	40.71	34.5167	-0.667186	7.79346e-07	3.04505e-06	Not significant
AT1G04790	0.0290338	0.135347	0.863241	1.09443	Not significant	13.45	13.8733	-0.385236	0.0299132	0.0572097	Not significant
AT1G04800	0.477039	0.693525	0.938436	1.10912	Not significant	138.347	0.136667	-10.3831	6.60214e-38	1.40434e-36	Shoot > Root
AT1G04810	0.086683	0.264262	0.881479	1.06907	Not significant	21.58	42.6933	0.557473	8.21832e-06	2.88135e-05	Not significant
AT1G04820	0.407947	0.638582	0.880999	0.949792	Not significant	341.253	518.597	0.172624	0.247484	0.347434	Not significant
AT1G04830	0.116603	0.315419	1.07287	0.862216	Not significant	15.4367	16.6067	-0.324996	0.0751102	0.128022	Not significant
AT1G04840	0.0560174	0.202162	1.09909	1.06899	Not significant	1.35333	1.39333	-0.371284	0.318421	0.42587	Not significant
AT1G04850	0.0210119	0.111482	1.08428	1.05438	Not significant	60.7233	147.257	0.846054	2.93848e-10	1.59026e-09	Not significant
AT1G04860	0.0950982	0.278862	1.0757	1.12158	Not significant	18.3467	18.26	-0.419339	0.0383515	0.0711633	Not significant
AT1G04870	0.402928	0.634758	1.05156	0.791664	Not significant	20.74	51.3567	0.883143	3.4504e-08	1.54857e-07	Not significant
AT1G04880	0.092234	0.274108	0.822363	0.792947	Not significant	0.566667	0.503333	-0.610706	0.325051	0.432697	Not significant
AT1G04890	0.512008	0.721227	1.05966	0.902206	Not significant	0	0	0	1	1	Not significant
AT1G04900	0.00890021	0.0665224	1.13994	0.927153	Not significant	6.89333	13.8233	0.577794	0.00617455	0.0139492	Not significant
AT1G04910	0.0249893	0.123791	1.13796	0.976057	Not significant	23.53	30.51	-0.041455	0.823994	0.875964	Not significant
AT1G04920	0.0021916	0.0277893	1.15876	1.00652	Not significant	1.13	0.113333	-3.74677	1.05692e-10	5.89468e-10	Shoot > Root
AT1G04930	0.593009	0.778023	1.03867	0.987803	Not significant	9.70667	7.63333	-0.759025	0.00464225	0.0107791	Not significant
AT1G04945	0.00599943	0.0518752	1.23063	0.934177	Not significant	6.93667	8.02333	-0.185988	0.619945	0.711743	Not significant
AT1G04940	0.700989	0.845369	1.01898	0.644599	Not significant	68.4667	16.2467	-2.51466	1.52882e-18	1.38033e-17	Shoot > Root
AT1G04950	0.0254169	0.125099	1.12615	1.22956	Not significant	14.3467	15.3367	-0.335814	0.14021	0.21799	Not significant
AT1G04960	0.0819127	0.255522	0.8037	1.04233	Not significant	27.25	35.56	-0.0483195	0.7694	0.834042	Not significant
AT1G04970	0.888132	0.948745	0.957077	1.00102	Not significant	19.8	31.0367	0.229758	0.295699	0.400807	Not significant
AT1G04985	0.113075	0.309586	1.13492	0.954522	Not significant	28.1433	21.5567	-0.81198	2.98257e-05	9.74343e-05	Not significant
AT1G04990	0.0217242	0.113553	0.857427	0.909889	Not significant	17.2767	33.72	0.522017	0.0314707	0.0598385	Not significant
AT1G05000	0.589151	0.775046	1.10035	0.889454	Not significant	15.6133	43.4433	1.03833	1.70165e-05	5.72493e-05	Root > Shoot
AT1G05005	0.18094	0.405207	1.19448	1.17923	Not significant	0.0466667	0	-1.09964	0.787521	1	Not significant
AT1G05010	0.0146896	0.0899937	0.842787	0.863212	Not significant	544.05	71.04	-3.36477	4.25839e-52	1.48993e-50	Shoot > Root
AT1G05020	0.0352601	0.152499	1.12016	0.979817	Not significant	7.9	0.516667	-4.38957	1.24492e-21	1.30867e-20	Shoot > Root
AT1G05030	0.0383464	0.160109	0.987428	0.905099	Not significant	15.0133	6.20333	-1.69731	1.7881e-18	1.60704e-17	Shoot > Root
AT1G05035	0.135645	0.344078	1.05726	1.11005	Not significant	0	0	0	1	1	Not significant
AT1G05040	0.0030733	0.0341443	1.10942	1.11084	Not significant	0.0633333	0	-2.08017	0.592168	1	Not significant
AT1G05055	0.00725338	0.0584366	1.11861	1.29423	Not significant	7.97	10.66	-0.00287983	0.989298	0.99356	Not significant
AT1G05060	0.288147	0.529024	1.06099	0.950883	Not significant	14.5533	16.82	-0.220666	0.267007	0.369683	Not significant
AT1G05070	0.344415	0.582776	1.08164	1.12967	Not significant	18.16	23.1267	-0.0818439	0.713459	0.789985	Not significant
AT1G05080	0.0290513	0.135372	1.17265	0.828251	Not significant	0.0166667	0	-1.09245	0.788891	1	Not significant
AT1G05087	0.0498602	0.188112	0.138208	1	Not significant	8.52333	9.90333	-0.218666	0.507148	0.611711	Not significant
AT1G05090	0.552493	0.750803	0.927917	1	Not significant	12.7667	19.9467	0.232307	0.341284	0.449126	Not significant
AT1G05100	0.805106	0.906506	0.87411	0.578672	Not significant	5.39	3.79667	-0.965138	0.140829	0.218741	Not significant
AT1G05120	0.850705	0.930515	1.00143	0.909413	Not significant	16.87	27.6933	0.282432	0.088536	0.147587	Not significant
AT1G05140	0.203403	0.43425	1.06269	1.29153	Not significant	27.2667	8.52	-2.1167	8.98785e-22	9.49896e-21	Shoot > Root
AT1G05150	0.0764433	0.244071	1.08137	0.915657	Not significant	25.8733	31.9833	-0.10684	0.569334	0.668034	Not significant
AT1G05160	1.34739e-05	0.000925062	1.35046	1.13327	Not significant	5.45333	5.00667	-0.543021	0.0212967	0.0423613	Not significant
AT1G05170	0.00682205	0.0562319	1.12689	1.10648	Not significant	5.42333	19.09	1.42382	0.00094262	0.00247971	Root > Shoot
AT1G05180	0.843085	0.927072	0.972391	1.25701	Not significant	21.24	35.4733	0.316319	0.0319249	0.0605751	Not significant
AT1G05190	0.0241414	0.121347	0.825611	1.02884	Not significant	589.113	24.64	-5.01716	1.60021e-137	3.16641e-135	Shoot > Root
AT1G05200	0.727687	0.861777	0.926107	1.01111	Not significant	10.1867	7.18	-0.903911	0.00575998	0.0131044	Not significant
AT1G05205	0.226691	0.460756	1.03615	1.21075	Not significant	26.39	71.05	0.999546	1.0308e-06	3.97256e-06	Not significant
AT1G05210	0.170842	0.3927	1.10808	1.40071	Not significant	7.29667	22.5233	1.20804	2.44401e-07	1.00769e-06	Root > Shoot
AT1G05230	0.0968281	0.282336	1.0984	1.0438	Not significant	13.7267	0.67	-4.79264	1.36622e-40	3.18835e-39	Shoot > Root
AT1G05240	0.020241	0.109069	0.710561	3.60035	Not significant	0	0	0	1	1	Not significant
AT1G05250	0.0304825	0.138993	2.2369	0.0921769	Not significant	0.23	56.3567	7.49169	2.99227e-35	5.7848e-34	Root > Shoot
AT1G05260	0.00391655	0.0396864	1.16336	0.96437	Not significant	4.52667	266.77	5.42873	1.10754e-50	3.69393e-49	Root > Shoot
AT1G05270	0.393218	0.625924	1.02228	1.02836	Not significant	22.28	36.7333	0.288958	0.0690204	0.118925	Not significant
AT1G05280	0.200646	0.431007	0.915681	1.33641	Not significant	0.11	6.39667	5.57404	6.10651e-20	5.91485e-19	Root > Shoot
AT1G05290	0.0846667	0.260285	1.07665	1.29869	Not significant	0	0	0	1	1	Not significant
AT1G05291	0.0259465	0.126537	1.11581	1.10905	Not significant	0	0	0	1	1	Not significant
AT1G05300	0.591062	0.776614	0.917761	1.01721	Not significant	2.66667	8.93667	1.32196	1.6057e-07	6.74808e-07	Root > Shoot
AT1G05310	0.00250164	0.0301015	1.25819	1.30509	Not significant	2.16333	6.91	1.24309	0.0128966	0.0270485	Root > Shoot
AT1G05320	0.560437	0.755874	0.960046	0.915427	Not significant	7.8	17.4933	0.731823	0.00169723	0.00427887	Not significant
AT1G05340	0.316804	0.556867	0.968815	1.11669	Not significant	70.7767	136.263	0.452598	0.332434	0.440059	Not significant
AT1G05350	0.041029	0.166989	0.869937	1.01248	Not significant	27.72	34.4267	-0.113659	0.402505	0.512064	Not significant
AT1G05360	0.211144	0.442857	0.857607	1.1735	Not significant	5.12333	14.4667	1.07882	2.02517e-07	8.41478e-07	Root > Shoot
AT1G05370	0.0479037	0.183172	0.796659	0.827784	Not significant	1.02	1.52	0.139892	0.764573	0.830224	Not significant
AT1G05380	0.522928	0.729395	1.10272	0.996705	Not significant	19.59	17.51	-0.57745	0.00539243	0.0123613	Not significant
AT1G05385	0.108055	0.30162	0.849281	0.84287	Not significant	22.24	4.05	-2.89306	1.66371e-14	1.19583e-13	Shoot > Root
AT1G05400	0.267124	0.506065	0.95933	1.03601	Not significant	1.13667	2.55333	0.753015	0.0992241	0.162512	Not significant
AT1G05410	0.440892	0.666409	1.03309	1.03834	Not significant	16.5167	15.8933	-0.477345	0.0246978	0.0482462	Not significant
AT1G05420	0.320825	0.560268	1.08325	1.17397	Not significant	22.89	2.01	-3.94607	1.44335e-30	2.28711e-29	Shoot > Root
AT1G05430	0.172902	0.395259	1.09102	1.0863	Not significant	27.8067	22.9167	-0.706037	2.44532e-05	8.07459e-05	Not significant
AT1G05440	0.266556	0.505533	1.12614	1.10083	Not significant	1.28333	1.99667	0.212288	0.591866	0.687416	Not significant
AT1G05450	0.768422	0.885595	0.972917	1.02134	Not significant	0.123333	2.70333	4.15534	0.000659871	0.00178556	Root > Shoot
AT1G05460	0.151809	0.367054	1.07842	1.07744	Not significant	4.62	5.25	-0.25331	0.325944	0.433618	Not significant
AT1G05470	0.235807	0.471758	1.12279	1.08222	Not significant	3.53667	6.25667	0.409704	0.108072	0.175043	Not significant
AT1G05490	0.579466	0.769338	1.04679	1.11526	Not significant	0.256667	0.42	0.307889	0.530658	0.633448	Not significant
AT1G05500	0.0798103	0.251495	1.03265	0.95849	Not significant	30.8467	50.4433	0.285545	0.0422816	0.0774488	Not significant
AT1G05510	0.00190791	0.0255084	1.21352	1.10245	Not significant	0.193333	0.0733333	-1.82008	0.32538	0.432964	Not significant
AT1G05520	0.829713	0.919761	1.02456	1.02907	Not significant	20.9367	33.22	0.261425	0.278424	0.382394	Not significant
AT1G05530	0.237435	0.473518	0.898279	1.01125	Not significant	0.0533333	3.85	5.522	4.30923e-10	2.28999e-09	Root > Shoot
AT1G05540	0.156904	0.374164	1.05355	1.01	Not significant	3.53667	0.0233333	-7.52163	1.12375e-09	5.76491e-09	Shoot > Root
AT1G05560	0.00922748	0.0680362	0.827362	0.896994	Not significant	30.4967	5.79333	-2.81205	1.94142e-21	2.0192e-20	Shoot > Root
AT1G05570	0.128259	0.33304	1.17188	1.05621	Not significant	11.19	43.6533	1.53833	1.99872e-10	1.09375e-09	Root > Shoot
AT1G05577	0.424486	0.651612	0.883704	0.793601	Not significant	0.0933333	0.79	2.58743	0.0112079	0.0238359	Root > Shoot
AT1G05580	0.204197	0.435122	1.0299	1.03564	Not significant	0	0	0	1	1	Not significant
AT1G05590	0.0933159	0.275732	1.06825	1.02909	Not significant	7.59	10.23	0.0134134	0.948019	0.963823	Not significant
AT1G05600	0.395134	0.627889	1.0219	0.646425	Not significant	3.07	2.35	-0.801834	0.00833912	0.0183131	Not significant
AT1G05610	0.619803	0.796408	1.05776	1.05986	Not significant	0.813333	1.00333	-0.111011	0.831934	0.881816	Not significant
AT1G05620	0.591644	0.776995	0.971286	0.916407	Not significant	14.1367	77.87	2.02111	5.20761e-16	4.08745e-15	Root > Shoot
AT1G05630	0.00810586	0.0625612	1.11242	1.0235	Not significant	7.66	4.68	-1.14903	5.90168e-07	2.33597e-06	Shoot > Root
AT1G05640	0.76632	0.884253	0.944519	1.09105	Not significant	1.04667	2.34	0.736995	0.0439035	0.0800461	Not significant
AT1G05650	0.596226	0.780435	0.890467	0.86469	Not significant	0	15.9	10.162	5.55716e-08	2.43722e-07	Root > Shoot
AT1G05660	0.363203	0.600029	1.02897	1.00092	Not significant	0.0333333	21.32	8.80732	4.61238e-15	3.42731e-14	Root > Shoot
AT1G05670	0.597893	0.781684	1.01457	1.04047	Not significant	3.42667	2.22667	-1.06868	0.000576557	0.00157496	Shoot > Root
AT1G05675	0.0828057	0.257083	1.15044	0.879308	Not significant	19.8033	1.12	-4.65006	6.2732e-06	2.23067e-05	Shoot > Root
AT1G05680	0.488755	0.702894	1.01335	0.633342	Not significant	2.71667	8.89333	1.29074	1.3914e-05	4.73352e-05	Root > Shoot
AT1G05690	0.221722	0.455829	0.965409	1.28719	Not significant	0.823333	0.876667	-0.339766	0.502104	0.607182	Not significant
AT1G05700	0.607762	0.788607	0.945747	1.01846	Not significant	0.15	3.63667	4.16377	3.20285e-07	1.3048e-06	Root > Shoot
AT1G05710	0.205963	0.436784	0.928604	0.988275	Not significant	12.0633	40.91	1.32977	5.16634e-10	2.72274e-09	Root > Shoot
AT1G05720	0.681442	0.834965	0.990126	1.18266	Not significant	27.0633	53.38	0.559284	0.00039307	0.0011016	Not significant
AT1G05730	0.863744	0.936727	1.01273	0.956585	Not significant	1.46333	4.08333	1.09873	0.0163644	0.033449	Root > Shoot
AT1G05750	0.142174	0.353331	1.1195	1.33516	Not significant	2.96	1.85667	-1.10658	2.86639e-05	9.3904e-05	Shoot > Root
AT1G05780	0.0182558	0.102287	0.860018	1.10485	Not significant	8.87	7.84	-0.601544	0.0202989	0.0405306	Not significant
AT1G05783	0.587732	0.774379	0.963221	0.879428	Not significant	0.87	0.663333	-0.823487	0.389789	0.498933	Not significant
AT1G05785	0.122032	0.323856	0.909518	1.02399	Not significant	6.98333	15.31	0.706457	0.00219642	0.00544468	Not significant
AT1G05790	0.751608	0.875898	0.968019	1.15045	Not significant	12.05	10.5267	-0.616948	0.00695214	0.0155418	Not significant
AT1G05800	0.086311	0.263577	0.885086	0.989014	Not significant	0.233333	2.12333	2.77839	0.00104847	0.00273465	Root > Shoot
AT1G05805	0.910514	0.961125	0.980687	0.852032	Not significant	44.39	37.1933	-0.715336	0.0254218	0.049529	Not significant
AT1G05810	0.00161368	0.0229977	1.28611	1.07838	Not significant	26.1067	26.0533	-0.433506	0.0274078	0.0529749	Not significant
AT1G05820	0.00619725	0.0528483	1.16044	0.901061	Not significant	2.78333	3.70333	-0.0190383	0.946898	0.963136	Not significant
AT1G05830	0.0284371	0.133845	1.10283	0.996696	Not significant	15.6667	15.1667	-0.46915	0.0005702	0.00155887	Not significant
AT1G05840	0.127888	0.332532	1.12538	0.618857	Not significant	15.9333	20.8233	-0.0447201	0.82097	0.873735	Not significant
AT1G05850	0.463028	0.683205	1.06569	1.03456	Not significant	510.663	533.423	-0.359158	0.0292541	0.0560831	Not significant
AT1G05860	0.72514	0.860729	1.02519	0.838436	Not significant	9.69667	11.2367	-0.199978	0.422243	0.531006	Not significant
AT1G05870	0.969458	0.986606	0.981913	0.647133	Not significant	10.73	28.52	0.985311	2.78021e-07	1.13972e-06	Not significant
AT1G05880	0.0327014	0.145297	0.886858	1.0736	Not significant	0.09	0.12	0.0542867	0.971334	0.980747	Not significant
AT1G05890	0.0160549	0.0949268	1.12353	0.969351	Not significant	34.2633	40.5533	-0.185126	0.177011	0.264322	Not significant
AT1G05894	0.194225	0.422493	1.01575	1.07463	Not significant	0.59	0.953333	0.28175	0.609931	0.702713	Not significant
AT1G05900	0.742821	0.870351	0.984342	0.993587	Not significant	10.45	6.84	-1.03476	6.04382e-06	2.15203e-05	Shoot > Root
AT1G05910	0.000139533	0.00450653	1.18076	1.02721	Not significant	12.0133	17.67	0.133962	0.340406	0.448247	Not significant
AT1G05920	0.024269	0.121802	1.20205	1.06456	Not significant	0.0133333	0.07	1.3495	0.564585	1	Not significant
AT1G05930	0.0144603	0.089017	1.08516	0.688755	Not significant	0	0	0	1	1	Not significant
AT1G05940	0.616632	0.794253	0.933938	0.984183	Not significant	16.95	23.26	0.0319901	0.840876	0.888535	Not significant
AT1G05950	0.816607	0.913152	0.97715	1.03661	Not significant	2.26333	3.09667	0.0155746	0.968547	0.97852	Not significant
AT1G05960	0.618518	0.795648	0.989132	1.06304	Not significant	31.6167	43.44	0.0424533	0.808349	0.864057	Not significant
AT1G05970	0.800252	0.904218	0.934271	1.11733	Not significant	7.80333	6.65	-0.66264	0.030446	0.0581107	Not significant
AT1G06000	0.13739	0.346398	1.17561	1.11325	Not significant	28.9767	104.247	1.4184	3.83008e-09	1.8711e-08	Root > Shoot
AT1G06010	0.773971	0.888493	1.0142	1.14687	Not significant	11.1833	19.95	0.41238	0.0371238	0.069114	Not significant
AT1G06020	0.881642	0.945114	0.989592	1.17307	Not significant	0.336667	0.593333	0.393653	0.588601	0.684738	Not significant
AT1G06030	0.87158	0.939907	1.01667	1.05277	Not significant	0	0.43	4.72269	0.00479853	0.0111091	Root > Shoot
AT1G06040	0.0899578	0.270074	1.10763	0.836998	Not significant	121.37	69.27	-1.21542	4.30666e-06	1.55908e-05	Shoot > Root
AT1G06050	0.0290775	0.135391	1.12929	0.926662	Not significant	4.45	6.08333	0.0203907	0.936573	0.956179	Not significant
AT1G06060	0.00637776	0.0539216	1.15197	0.993606	Not significant	28.8267	28.1267	-0.460914	0.00266649	0.00650517	Not significant
AT1G06070	0.396524	0.629023	1.11847	0.984046	Not significant	15.68	19.5167	-0.101316	0.592036	0.687579	Not significant
AT1G06080	0.135284	0.343414	1.21812	1.43487	Not significant	7.10333	7.32667	-0.369886	0.214696	0.30975	Not significant
AT1G06090	0.99057	0.996218	1.00218	0.558131	Not significant	0.77	18.3233	4.15365	1.48781e-19	1.41378e-18	Root > Shoot
AT1G06100	0.152985	0.368614	1.06523	0.96617	Not significant	6.67333	0	-8.81789	2.85941e-12	1.77466e-11	Shoot > Root
AT1G06110	0.594008	0.778846	0.96942	1.03274	Not significant	18.0267	36.2833	0.579532	0.00188415	0.0047158	Not significant
AT1G06120	0.558228	0.754671	0.911253	0.995582	Not significant	0.04	16.09	8.82458	7.93939e-13	5.12329e-12	Root > Shoot
AT1G06130	0.30481	0.546746	0.848351	0.723871	Not significant	32.96	40.4667	-0.146719	0.501268	0.606421	Not significant
AT1G06140	0.214474	0.447142	1.02442	1.00711	Not significant	0.77	1.53	0.556228	0.259018	0.360723	Not significant
AT1G06143	0.470457	0.68854	1.0042	0.988903	Not significant	2.41333	2.03	-0.674526	0.036908	0.0688211	Not significant
AT1G06150	0.151532	0.36677	1.10524	1.1484	Not significant	14.41	11.5267	-0.729791	0.00392936	0.00925988	Not significant
AT1G06148	0.914287	0.96273	0.983384	1.09359	Not significant	0.206667	0.126667	-1.24099	0.333197	0.440874	Not significant
AT1G06160	0.17403	0.396869	0.836913	0.766175	Not significant	8.10667	2.25667	-2.21136	0.00276434	0.00672298	Shoot > Root
AT1G06170	0.0200886	0.108668	0.871591	1.02852	Not significant	0.436667	1.24	1.08689	0.0522379	0.0930937	Not significant
AT1G06180	0.329255	0.568288	0.952863	1.00483	Not significant	8.74333	10.4367	-0.165909	0.578897	0.676423	Not significant
AT1G06190	0.401695	0.633592	0.958873	1.30232	Not significant	73.2533	19.6133	-2.33554	5.2797e-31	8.52683e-30	Shoot > Root
AT1G06200	0.699965	0.844828	1.04198	1.03998	Not significant	54.67	73.0467	-0.00670308	0.959236	0.971782	Not significant
AT1G06210	0.540034	0.741973	0.86301	1.16909	Not significant	25.9267	44.8833	0.365693	0.0107306	0.0229348	Not significant
AT1G06220	0.888536	0.949006	0.881751	1.03651	Not significant	34.8533	46.49	-0.013519	0.911627	0.938859	Not significant
AT1G06230	0.0815703	0.254814	1.13343	0.920082	Not significant	35.67	37.7133	-0.345966	0.00795914	0.0175514	Not significant
AT1G06240	0.0268036	0.128773	1.12177	1.0181	Not significant	6.91667	4.70333	-0.997715	0.000718359	0.00193339	Not significant
AT1G06250	0.774388	0.888808	0.94796	1.43076	Not significant	0.193333	0.0466667	-2.3631	0.198796	0.290946	Not significant
AT1G06260	0.181075	0.405332	1.07581	1.25277	Not significant	0.02	0.0333333	-0.130667	0.974452	1	Not significant
AT1G06270	0.646909	0.814311	0.960395	1.05664	Not significant	2.87667	3.79667	-0.0185129	0.955055	0.968463	Not significant
AT1G06290	0.403493	0.635221	0.994847	0.980666	Not significant	36.89	76.44	0.619138	0.000122898	0.000370632	Not significant
AT1G06310	0.802402	0.90515	0.913349	1.04787	Not significant	0.11	2.24333	4.06812	5.54449e-09	2.66332e-08	Root > Shoot
AT1G06330	0.684332	0.836349	0.94524	0.824528	Not significant	0.0333333	3.82667	6.49031	3.57087e-07	1.44871e-06	Root > Shoot
AT1G06350	0.877532	0.942824	1.05185	0.775976	Not significant	3.83	3.69667	-0.488193	0.0985705	0.161654	Not significant
AT1G06360	0.753631	0.877227	0.992663	0.932302	Not significant	71.2	0.06	-10.768	2.74333e-25	3.43603e-24	Shoot > Root
AT1G06380	0.0491559	0.186467	0.880715	0.781759	Not significant	11.28	12.14	-0.304324	0.351194	0.459829	Not significant
AT1G06390	0.778734	0.891877	1.04881	1.07248	Not significant	67.0033	52.5767	-0.775173	1.75245e-10	9.63685e-10	Not significant
AT1G06400	0.0890352	0.268433	0.830394	1.08803	Not significant	84.8933	149.063	0.372544	0.0453922	0.0824222	Not significant
AT1G06410	0.17726	0.400587	0.914759	0.988442	Not significant	182.767	169.817	-0.546819	0.00271893	0.00662486	Not significant
AT1G06420	0.0172341	0.0991459	1.1271	0.718179	Not significant	2.75	2.75667	-0.433718	0.250568	0.350656	Not significant
AT1G06430	0.336142	0.574906	1.01781	1.03044	Not significant	84.21	12.2167	-3.22247	1.50097e-33	2.69796e-32	Shoot > Root
AT1G06440	0.150041	0.364465	0.912491	1.03595	Not significant	2.47667	2.68667	-0.31235	0.278361	0.382346	Not significant
AT1G06450	0.0680806	0.227508	0.899583	0.661083	Not significant	4.1	6.13333	0.161512	0.590876	0.68664	Not significant
AT1G06460	0.144968	0.357577	0.874668	0.922235	Not significant	92.66	6.07	-4.39283	4.95971e-35	9.43347e-34	Shoot > Root
AT1G06470	0.0259284	0.126485	1.16493	1.01715	Not significant	17.8033	26.4067	0.153816	0.400804	0.510368	Not significant
AT1G06490	0.773602	0.888395	1.11608	1.01857	Not significant	1.5	4.92333	1.2951	2.13449e-08	9.75016e-08	Root > Shoot
AT1G06500	0.347128	0.585294	0.873941	0.9407	Not significant	13.6733	15.4333	-0.25735	0.389877	0.499018	Not significant
AT1G06515	0.318844	0.558407	0.946239	1.28282	Not significant	37.73	39.4533	-0.347318	0.165641	0.250167	Not significant
AT1G06510	0.132708	0.339716	1.1056	1.13199	Not significant	19.4267	6.03333	-2.11236	1.25175e-27	1.73484e-26	Shoot > Root
AT1G06520	0.916329	0.963431	0.986871	1.09397	Not significant	4.57	5.96333	-0.0474766	0.841506	0.889081	Not significant
AT1G06530	0.0548562	0.199705	1.10803	1.29607	Not significant	49.8733	45.3367	-0.556527	0.000556554	0.00152492	Not significant
AT1G06540	0.208258	0.439253	1.0902	1.23733	Not significant	0.433333	0.836667	0.50449	0.536355	0.638534	Not significant
AT1G06550	0.139984	0.350051	1.179	1.03339	Not significant	23.65	110.153	1.78117	4.4961e-15	3.34396e-14	Root > Shoot
AT1G06560	0.446457	0.671513	0.949655	1.16586	Not significant	8.16667	13.2567	0.264421	0.257085	0.358425	Not significant
AT1G06570	0.40277	0.634683	1.08246	1.03303	Not significant	65.0467	32.0567	-1.45929	1.81853e-12	1.14311e-11	Shoot > Root
AT1G06580	0.392389	0.625379	1.04574	0.895215	Not significant	2.52333	2.65333	-0.35153	0.311962	0.418512	Not significant
AT1G06590	0.000677777	0.0131601	1.17073	0.956166	Not significant	4.55333	9.35333	0.612202	0.00053331	0.00146618	Not significant
AT1G06620	0.21642	0.44936	0.919426	1.02576	Not significant	56.5733	173.903	1.17922	1.34401e-06	5.11268e-06	Root > Shoot
AT1G06630	0.0016959	0.0236838	0.826837	0.818378	Not significant	17.7033	24.1667	0.0223477	0.906523	0.935772	Not significant
AT1G06640	0.920625	0.965332	1.02953	0.791192	Not significant	203.877	747.727	1.43921	4.64263e-18	4.08368e-17	Root > Shoot
AT1G06650	0.00825432	0.0633043	1.08409	1.08573	Not significant	46.23	20.0033	-1.65173	1.51907e-12	9.6232e-12	Shoot > Root
AT1G06660	0.924487	0.96674	0.976162	0.920662	Not significant	3.12	7.64333	0.871012	0.00702059	0.0156829	Not significant
AT1G06670	0.0215193	0.112971	1.09145	0.994036	Not significant	13.6933	18.7933	0.0338407	0.82669	0.877993	Not significant
AT1G06680	0.0148399	0.0906524	1.13962	1.06801	Not significant	3860.05	43.6033	-6.90576	1.42175e-245	9.56512e-243	Shoot > Root
AT1G06690	0.276893	0.516398	0.894707	0.922488	Not significant	38.9767	5.29333	-3.33141	1.01003e-28	1.46809e-27	Shoot > Root
AT1G06700	0.552363	0.75077	1.05332	1.08467	Not significant	52.8467	64.64	-0.133371	0.370605	0.479722	Not significant
AT1G06710	0.000243175	0.00663048	1.14918	1.08834	Not significant	1.96	2.37	-0.144403	0.60743	0.700973	Not significant
AT1G06720	0.0108831	0.0747413	1.05208	1.03486	Not significant	12.2067	21.9867	0.424709	0.00101933	0.00266335	Not significant
AT1G06730	0.826918	0.918702	0.910801	1.08305	Not significant	10.4867	10.4867	-0.421996	0.0474135	0.0856433	Not significant
AT1G06740	0.0131618	0.0842115	1.23413	1.21704	Not significant	2.77667	4.36667	0.227973	0.337394	0.445226	Not significant
AT1G06750	0.0160597	0.0949268	1.15065	1.12397	Not significant	0.103333	0.51	1.97357	0.0478053	0.0862386	Not significant
AT1G06760	0.0844552	0.259909	1.08594	0.815957	Not significant	174.647	200.807	-0.215961	0.411573	0.520871	Not significant
AT1G06770	0.152351	0.367821	0.952235	1.01299	Not significant	6.19	6.59667	-0.332572	0.123597	0.196233	Not significant
AT1G06780	0.633429	0.806594	1.00195	1.09122	Not significant	7.9	27.1867	1.37413	4.57359e-07	1.83497e-06	Root > Shoot
AT1G06790	0.704614	0.847851	0.965128	1.08791	Not significant	6.40667	13.1933	0.613653	0.00640839	0.0144235	Not significant
AT1G06800	0.0140744	0.0876295	1.19286	0.9599	Not significant	14.0967	20.1233	0.0860465	0.595595	0.690792	Not significant
AT1G06820	0.103839	0.293895	1.04041	1.10228	Not significant	23.0933	11.9133	-1.38522	3.37879e-20	3.30537e-19	Shoot > Root
AT1G06840	0.0209795	0.111387	1.12957	1.04273	Not significant	11.03	22.7533	0.611737	0.00416472	0.00977245	Not significant
AT1G06850	0.012718	0.0822198	0.724128	1.26874	Not significant	15.1067	17.18	-0.245163	0.2035	0.296358	Not significant
AT1G06870	0.471185	0.68899	1.04324	1.07915	Not significant	18.9067	26.9667	0.0830943	0.644179	0.732735	Not significant
AT1G06890	0.451257	0.674608	1.03454	0.998268	Not significant	48.89	86.6433	0.408905	0.00972562	0.0210216	Not significant
AT1G06900	0.761262	0.881705	0.957189	1.13268	Not significant	21.9133	33.62	0.193541	0.16145	0.244905	Not significant
AT1G06910	0.948748	0.977259	1.00335	0.619584	Not significant	3.52	4.48333	-0.0613516	0.85225	0.89703	Not significant
AT1G06920	0.882593	0.945712	0.999396	0.967361	Not significant	0	0.0866667	2.30943	0.412634	1	Not significant
AT1G06930	0.179343	0.403227	0.899129	1.07816	Not significant	0	4.36667	7.74734	1.24574e-08	5.81321e-08	Root > Shoot
AT1G06950	0.0890053	0.268433	1.07477	1.12696	Not significant	90.8167	35.76	-1.77985	2.21391e-21	2.2945e-20	Shoot > Root
AT1G06960	0.00759594	0.0601874	1.12104	0.855263	Not significant	16.8167	15.5767	-0.539709	0.00877295	0.0191736	Not significant
AT1G06970	0.0869614	0.264822	1.04609	1.01379	Not significant	0.156667	0.15	-0.460485	0.600676	0.695385	Not significant
AT1G06980	0.978287	0.99073	1.01188	0.772561	Not significant	1.01	0.306667	-2.19851	0.0101694	0.0218504	Shoot > Root
AT1G06990	0.799869	0.903982	1.02028	0.772708	Not significant	0.0233333	0.0266667	-0.137744	0.971757	1	Not significant
AT1G07000	0.851353	0.93084	0.992739	0.884124	Not significant	51.9067	30.3133	-1.25659	0.00153426	0.00389932	Shoot > Root
AT1G07010	0.0133887	0.0847407	0.879186	1.06068	Not significant	31.97	1.86667	-4.53062	1.06525e-53	3.95638e-52	Shoot > Root
AT1G07030	0.00785776	0.0615071	1.11316	1.03301	Not significant	24.59	24.96	-0.409304	0.0259228	0.0504008	Not significant
AT1G07040	0.895693	0.953535	0.867475	0.913412	Not significant	17.6267	16.88	-0.499223	0.0121656	0.0256435	Not significant
AT1G07050	0.0439057	0.174127	0.821132	0.782545	Not significant	13.1533	1.62	-3.51469	4.64254e-06	1.67383e-05	Shoot > Root
AT1G07060	0.19009	0.416606	0.928658	1.0666	Not significant	0.13	0.216667	0.321658	0.86422	0.905925	Not significant
AT1G07070	0.338459	0.576997	0.901041	1.18614	Not significant	23.06	58.1467	0.911583	6.74867e-06	2.39216e-05	Not significant
AT1G07080	0.332718	0.57206	0.933357	0.713721	Not significant	71.58	85.8333	-0.166206	0.245744	0.345526	Not significant
AT1G07090	0.0248554	0.123541	0.918146	1.05689	Not significant	28.08	32.4033	-0.172081	0.719997	0.79513	Not significant
AT1G07110	0.542206	0.743855	0.97129	1.03937	Not significant	62.56	22.2367	-1.93752	2.54882e-19	2.39207e-18	Shoot > Root
AT1G07120	0.802344	0.90515	0.983178	1.12705	Not significant	0.6	1.47	0.858395	0.140061	0.21785	Not significant
AT1G07140	0.279427	0.519166	1.12176	0.993254	Not significant	155.733	226.71	0.115162	0.411369	0.520696	Not significant
AT1G07150	0.00747404	0.0594681	0.920618	0.861337	Not significant	27.06	18.8767	-1.00023	0.0247793	0.0483813	Shoot > Root
AT1G07160	0.0993665	0.286522	0.930252	0.983087	Not significant	3.64333	2.23667	-1.22889	0.136884	0.213612	Not significant
AT1G07170	0.0667706	0.22457	0.933251	1.18024	Not significant	28.1867	40.06	0.0813356	0.670221	0.75442	Not significant
AT1G07175	0.888605	0.949006	1.0003	1.03545	Not significant	0	3.87667	6.59766	6.56335e-07	2.5844e-06	Root > Shoot
AT1G07180	0.191466	0.418635	0.95683	1.06945	Not significant	36.1767	0.25	-7.59574	1.66865e-67	8.43169e-66	Shoot > Root
AT1G07200	0.217439	0.450618	1.0024	1.08253	Not significant	13.33	34.8567	0.931361	0.00093206	0.00245385	Not significant
AT1G07210	0.521361	0.728184	0.969673	0.869152	Not significant	30.5567	56.9633	0.474404	0.00351361	0.00837483	Not significant
AT1G07220	0.0186392	0.103691	1.13933	0.92993	Not significant	16.2567	15.6667	-0.490041	0.0213509	0.0424485	Not significant
AT1G07230	0.712588	0.853015	1.01411	1.03363	Not significant	22.3333	26.3667	-0.189748	0.270565	0.373644	Not significant
AT1G07240	0.886485	0.948001	0.99244	1.00121	Not significant	42.6933	46.2033	-0.31415	0.0875686	0.14624	Not significant
AT1G07250	0.960842	0.982829	0.957228	1.04372	Not significant	24.0867	21.2933	-0.595418	0.00210683	0.00523308	Not significant
AT1G07260	0.499981	0.71132	0.927398	1.1512	Not significant	4.09	37.1333	2.75657	2.9991e-49	9.55615e-48	Root > Shoot
AT1G07270	0.0286968	0.13446	0.830713	1.07058	Not significant	0.53	1.29667	0.878644	0.0743919	0.127018	Not significant
AT1G07280	0.0874195	0.265553	1.11817	0.963624	Not significant	30.19	6.27667	-2.69649	1.82031e-30	2.86134e-29	Shoot > Root
AT1G07290	0.156569	0.373677	1.11882	0.82482	Not significant	1.14667	4.40667	1.50712	7.30724e-07	2.86295e-06	Root > Shoot
AT1G07300	0.116064	0.31463	1.142	1.1001	Not significant	10.25	10.8967	-0.360389	0.336925	0.444707	Not significant
AT1G07310	0.0946263	0.27767	1.07054	1.21563	Not significant	50.1667	48.03	-0.499786	0.00376368	0.00891179	Not significant
AT1G07320	0.000402623	0.00934468	1.22694	1.06289	Not significant	420.98	23.2067	-4.61335	7.10866e-147	1.54988e-144	Shoot > Root
AT1G07330	0.019793	0.107578	1.0944	0.921128	Not significant	0.07	0.0566667	-0.741954	0.644024	0.732601	Not significant
AT1G07340	0.0406521	0.166096	1.11224	1.00524	Not significant	0	0	0	1	1	Not significant
AT1G07350	0.38773	0.621664	1.06369	1.05036	Not significant	48.4767	58.12	-0.127084	0.731175	0.802993	Not significant
AT1G07360	0.644597	0.812967	0.964558	1.23539	Not significant	45.84	58.1167	-0.0926494	0.564271	0.66335	Not significant
AT1G07370	0.804542	0.906271	0.934325	0.566547	Not significant	15.02	31.39	0.632216	0.0170901	0.0347814	Not significant
AT1G07380	0.0143632	0.0886576	1.10851	1.18306	Not significant	3.89667	12.2033	1.20745	6.57132e-06	2.3314e-05	Root > Shoot
AT1G07390	0.411389	0.642001	1.04223	1.03979	Not significant	1.99333	1.41333	-0.923152	0.0010787	0.00280758	Not significant
AT1G07410	0.505976	0.716257	1.03431	1.1295	Not significant	2.6	8.27	1.23229	2.81171e-05	9.21805e-05	Root > Shoot
AT1G07420	0.166577	0.386929	1.04267	1.09311	Not significant	25.6267	46.19	0.427925	0.00344821	0.00823562	Not significant
AT1G07430	0.34825	0.586482	1.07175	0.88686	Not significant	0.296667	0.68	0.755351	0.23859	0.337727	Not significant
AT1G07440	0.154938	0.371486	1.16942	0.792397	Not significant	21.8	0.8	-5.23017	7.21944e-29	1.05653e-27	Shoot > Root
AT1G07450	0.876576	0.94228	1.04874	0.939105	Not significant	1.42333	0	-6.58721	1.30529e-06	4.97421e-06	Shoot > Root
AT1G07460	0.396426	0.629	0.79873	1.21924	Not significant	0	0	0	1	1	Not significant
AT1G07470	0.156185	0.373051	0.896447	1.41012	Not significant	25.7433	42.9367	0.300963	0.121709	0.193706	Not significant
AT1G07480	0.386803	0.620757	0.824781	0.83865	Not significant	25.2467	30.74	-0.161343	0.496332	0.601871	Not significant
AT1G07510	0.00921829	0.0680131	0.884285	1.05186	Not significant	12.5633	16.96	-0.00157049	0.991551	0.994454	Not significant
AT1G07520	0.575498	0.766807	1.06989	0.969747	Not significant	8.30667	18.0433	0.691956	4.48885e-06	1.6214e-05	Not significant
AT1G07530	0.00386525	0.0393055	0.860803	1.0444	Not significant	23.4633	33.6333	0.094176	0.481449	0.588307	Not significant
AT1G07540	0.227041	0.461181	0.958009	1.03071	Not significant	0	0	0	1	1	Not significant
AT1G07550	0.0207655	0.110587	0.891503	1.09675	Not significant	0.02	2.64667	6.65431	2.71504e-09	1.34422e-08	Root > Shoot
AT1G07560	0.0507859	0.189926	1.12272	1.07464	Not significant	0.116667	9.23	5.92444	5.92363e-27	7.93874e-26	Root > Shoot
AT1G07570	0.154605	0.370904	1.07152	1.30458	Not significant	29.4733	8.36	-2.22453	1.71527e-17	1.46392e-16	Shoot > Root
AT1G07590	0.557596	0.754311	1.05702	1.16434	Not significant	188.59	1327.27	2.37626	5.57519e-30	8.55796e-29	Root > Shoot
AT1G07615	0.25558	0.494324	0.883672	1.25871	Not significant	7.80333	10.48	0.00331495	0.987198	0.992255	Not significant
AT1G07620	0.0392209	0.162445	0.88151	0.956075	Not significant	2.21	2.66	-0.16341	0.768507	0.833381	Not significant
AT1G07630	0.534814	0.738999	1.05986	0.901204	Not significant	20.7067	22.7633	-0.291428	0.199847	0.292049	Not significant
AT1G07640	0.0388051	0.161642	1.08661	0.962028	Not significant	17.0067	15.54	-0.522123	0.108968	0.176337	Not significant
AT1G07650	0.488742	0.702894	1.12157	0.85358	Not significant	52.83	17.8967	-1.98694	3.8871e-29	5.77839e-28	Shoot > Root
AT1G07645	0.00872194	0.0656608	0.803675	0.950531	Not significant	0.216667	0	-3.293	0.158404	0.24103	Not significant
AT1G07670	0.020691	0.110398	0.912967	0.864728	Not significant	28.4533	63.7567	0.732535	6.80518e-06	2.40892e-05	Not significant
AT1G07690	0.00442832	0.0430097	0.860134	0.902396	Not significant	0.0466667	0.106667	0.904401	0.751435	1	Not significant
AT1G07700	0.407811	0.638501	1.0669	1.11914	Not significant	44.1	11.2133	-2.40567	3.5052e-23	4.01249e-22	Shoot > Root
AT1G07705	0.338735	0.577255	0.993773	1.03882	Not significant	13.48	16.5033	-0.127894	0.439196	0.547414	Not significant
AT1G07710	0.378496	0.613638	1.03651	0.920986	Not significant	0.37	1.96667	1.94445	0.00220697	0.00546912	Root > Shoot
AT1G07720	0.0920202	0.273863	1.2399	0.924417	Not significant	41.16	6.93667	-2.93744	5.37429e-08	2.36054e-07	Shoot > Root
AT1G07725	0.0399357	0.164322	1.15954	0.939229	Not significant	0.14	0.236667	0.300917	0.722113	0.796571	Not significant
AT1G07740	1.27606e-06	0.000177341	1.26455	0.956321	Not significant	3.03667	3.26333	-0.314306	0.175928	0.262921	Not significant
AT1G07730	0.00158248	0.0226721	1.21348	0.94011	Not significant	0.13	10.14	5.74728	0.00015047	0.000448553	Root > Shoot
AT1G07745	0.921235	0.965657	1.00535	0.98482	Not significant	4.64333	4.18	-0.569381	0.0377795	0.0701905	Not significant
AT1G07750	0.0611712	0.213509	0.902352	1.02456	Not significant	11.6933	64.3933	2.03496	6.61271e-21	6.68855e-20	Root > Shoot
AT1G07770	0.0237272	0.120081	0.492177	0.516224	Not significant	395.897	542.017	0.0246502	0.883691	0.919459	Not significant
AT1G07780	0.239458	0.475783	1.29319	0.134363	Not significant	21.9733	22.55	-0.38925	0.0949088	0.156621	Not significant
AT1G07810	0.297124	0.538478	1.00496	1.06531	Not significant	24.6067	34.8567	0.0860985	0.659615	0.745331	Not significant
AT1G07830	0.551079	0.750002	0.954826	1.24851	Not significant	17.8233	37.11	0.624208	0.00287472	0.00697557	Not significant
AT1G07840	0.44008	0.665665	1.06742	0.977069	Not significant	16.7467	16.65	-0.422346	0.109775	0.177375	Not significant
AT1G07850	8.23591e-05	0.00317056	1.24967	1.03105	Not significant	0.0766667	0.0933333	-0.16938	0.90929	0.937519	Not significant
AT1G07870	0.993213	0.996955	0.997412	0.997413	Not significant	14.9	41.9833	1.05588	7.78851e-05	0.000241852	Root > Shoot
AT1G07880	0.462297	0.682655	0.975877	0.957238	Not significant	5.43667	16.8167	1.20919	2.31589e-08	1.05376e-07	Root > Shoot
AT1G07885	0.396617	0.629091	0.970291	1.09024	Not significant	0.53	1.98	1.4861	0.134562	0.210772	Not significant
AT1G07890	0.874861	0.941498	1.02595	0.906702	Not significant	909.367	1562.17	0.346781	0.00965517	0.0208942	Not significant
AT1G07900	0.930266	0.969229	0.964951	0.572012	Not significant	0.146667	0.24	0.234477	0.896892	0.92913	Not significant
AT1G07902	4.38063e-05	0.00204171	0.727667	1.05284	Not significant	2.74	3.25333	-0.167639	0.747048	0.815892	Not significant
AT1G07910	0.810241	0.909207	1.62337	1.04255	Not significant	7.03333	8.85667	-0.0832187	0.745838	0.814953	Not significant
AT1G07920	0.465072	0.684724	0.589334	1.36103	Not significant	591.487	1045.14	0.387217	0.00646495	0.0145397	Not significant
AT1G07930	0.011273	0.0765927	0.948634	1.26404	Not significant	380.657	601.857	0.230913	0.0434519	0.0793703	Not significant
AT1G07940	0.185896	0.411652	1.25381	1.30148	Not significant	353.273	672.077	0.49104	0.00199855	0.00498357	Not significant
AT1G07950	0.214865	0.447526	1.17028	0.890452	Not significant	21.09	27.34	-0.0418099	0.839983	0.88787	Not significant
AT1G07960	0.642317	0.811479	0.99225	1.05223	Not significant	29.0033	58.1333	0.592837	0.00906296	0.0197354	Not significant
AT1G07970	0.00638724	0.053927	1.1474	1.03159	Not significant	7.81	10.5767	0.00945148	0.958917	0.971543	Not significant
AT1G07980	0.119909	0.320404	0.94709	1.03394	Not significant	13.0233	13.4	-0.386374	0.0494459	0.0887584	Not significant
AT1G07990	0.191002	0.418204	1.07983	1.07024	Not significant	21.7567	28.39	-0.0426101	0.750118	0.818181	Not significant
AT1G08000	0.000725466	0.0137145	1.21985	0.920439	Not significant	10.4167	8.03	-0.807978	0.000194912	0.000569853	Not significant
AT1G08010	0.728018	0.861947	1.01386	1.0333	Not significant	27.3933	32.5833	-0.172194	0.273039	0.37653	Not significant
AT1G08030	0.920593	0.965332	1.05448	1.26403	Not significant	11.41	15.6333	0.0365915	0.865404	0.906641	Not significant
AT1G08040	0.965484	0.98472	0.984405	1.07755	Not significant	13.39	24.8767	0.459246	0.0609502	0.106619	Not significant
AT1G08050	0.331427	0.570439	1.05376	1.03398	Not significant	4.53667	11.04	0.864053	0.0120955	0.0255072	Not significant
AT1G08060	0.000498192	0.0107876	1.11159	1.07821	Not significant	6.10333	4.77667	-0.776153	8.91257e-07	3.45683e-06	Not significant
AT1G08065	0.688227	0.838401	1.02988	1.16459	Not significant	0	0	0	1	1	Not significant
AT1G08070	0.952533	0.979277	0.990134	1.06989	Not significant	1.28333	1.48333	-0.226337	0.684626	0.767004	Not significant
AT1G08080	0.00682873	0.0562484	0.851229	0.944819	Not significant	0.0233333	0	-1.09245	0.788892	1	Not significant
AT1G08090	0.0315311	0.141928	1.12297	0.961	Not significant	1.47667	5.03333	1.35064	0.0315993	0.0600249	Not significant
AT1G08100	0.159139	0.377668	1.06836	1.34139	Not significant	0.0133333	0	-1.09245	0.788891	1	Not significant
AT1G08110	0.905569	0.958265	1.29394	0.928086	Not significant	111.673	98.6233	-0.614955	0.00012601	0.000379432	Not significant
AT1G08120	0.257786	0.496455	1.03694	1.00617	Not significant	0.0833333	0.1	-0.124283	0.952163	0.966449	Not significant
AT1G08125	0.621024	0.797307	0.953671	1.49985	Not significant	15.1933	19.9333	-0.034723	0.846712	0.893059	Not significant
AT1G08130	0.0393299	0.162694	0.858126	0.901015	Not significant	17.25	25.55	0.139993	0.434153	0.542421	Not significant
AT1G08135	0.65425	0.819144	0.97763	1.04336	Not significant	0	0	0	1	1	Not significant
AT1G08140	0.00245406	0.0297377	1.18903	1.00154	Not significant	0.01	0.0133333	-0.137751	0.971755	1	Not significant
AT1G08150	0.00034585	0.00849109	1.17254	1.25502	Not significant	0	0.0133333	0.828504	0.839103	1	Not significant
AT1G08160	0.902585	0.95683	0.996105	0.906356	Not significant	19.1	51.9733	1.02493	5.13765e-06	1.84078e-05	Root > Shoot
AT1G08190	0.0600919	0.211054	1.15108	1.0402	Not significant	41.8333	75.78	0.428078	0.00308506	0.00744835	Not significant
AT1G08200	0.00135551	0.0205774	1.25047	1.11721	Not significant	321.11	446.217	0.0418062	0.792634	0.851428	Not significant
AT1G08220	0.310144	0.55113	1.08212	1.22662	Not significant	6.77333	13.5633	0.585648	0.0312254	0.0594267	Not significant
AT1G08230	0.729422	0.862495	1.01684	1.11581	Not significant	12.0667	8.24333	-0.963825	0.00057385	0.00156793	Not significant
AT1G08250	0.035777	0.153843	0.803235	1.09069	Not significant	5.61333	14.9833	1.03307	0.0256468	0.0499137	Root > Shoot
AT1G08260	0.0062954	0.0534073	1.22662	1.10745	Not significant	4.00333	7.36	0.440612	0.160969	0.244318	Not significant
AT1G08270	0.57808	0.768505	1.04342	0.916456	Not significant	1.99	2.06	-0.371223	0.537626	0.639756	Not significant
AT1G08280	0.972238	0.987832	0.990872	1.08589	Not significant	6.47333	9.24	0.116366	0.746876	0.815892	Not significant
AT1G08290	0.260329	0.499214	1.03745	0.894027	Not significant	2.82333	14.27	1.90446	1.39386e-20	1.39073e-19	Root > Shoot
AT1G08300	0.412017	0.64254	1.04223	0.819965	Not significant	9.38667	3.94667	-1.65637	2.88102e-07	1.17876e-06	Shoot > Root
AT1G08310	0.38019	0.615036	0.96049	1.04915	Not significant	4.16333	5.43667	-0.0687409	0.847505	0.893614	Not significant
AT1G08315	0.0680806	0.227508	0.912533	0.837641	Not significant	27.12	38.3467	0.0401344	0.896705	0.928977	Not significant
AT1G08320	0.360823	0.598268	1.08045	0.858382	Not significant	0.433333	15.3867	4.75145	3.25351e-31	5.30542e-30	Root > Shoot
AT1G08340	0.751336	0.875763	0.96194	1.03642	Not significant	2.24	13.8167	2.20262	2.96044e-15	2.225e-14	Root > Shoot
AT1G08350	0.324402	0.563422	1.05075	1.19978	Not significant	5.4	14.4133	0.991665	1.72456e-06	6.50564e-06	Not significant
AT1G08360	0.232392	0.467865	0.929766	0.922674	Not significant	273.587	434.383	0.236125	0.165872	0.250484	Not significant
AT1G08370	0.0904016	0.270697	1.08567	0.89906	Not significant	34.1433	48.7233	0.0874119	0.544789	0.645636	Not significant
AT1G08380	6.61778e-05	0.00269542	1.32351	1.03521	Not significant	2708.6	17.4233	-7.71878	5.24736e-244	3.33945e-241	Shoot > Root
AT1G08390	0.000727624	0.0137213	1.20387	0.983749	Not significant	5.92333	4.51667	-0.807943	0.0513739	0.0916857	Not significant
AT1G08400	0.152099	0.367521	1.06993	0.900026	Not significant	3.42667	4.46667	-0.0161351	0.964607	0.975502	Not significant
AT1G08410	0.0658539	0.223024	1.13531	0.874048	Not significant	13.8033	19.0033	0.0454806	0.839178	0.887388	Not significant
AT1G08420	0.000192473	0.00565846	1.16376	1.0403	Not significant	29.9367	35.25	-0.187414	0.153548	0.234978	Not significant
AT1G08430	0.0865934	0.264158	0.919749	0.982924	Not significant	2.92	46.8333	3.60523	8.67346e-19	7.9345e-18	Root > Shoot
AT1G08440	0.0455265	0.177697	0.821504	0.876297	Not significant	0.07	1.17	3.57368	8.90135e-05	0.000274059	Root > Shoot
AT1G08450	0.977101	0.990269	0.978097	0.97091	Not significant	58.8467	54.5333	-0.542197	0.000336012	0.000953033	Not significant
AT1G08460	0.922632	0.966199	0.981401	0.837311	Not significant	13.2533	19.2867	0.112003	0.506186	0.610895	Not significant
AT1G08465	0.308487	0.550078	1.04972	0.984215	Not significant	14.4533	0.0566667	-8.42496	1.6231e-15	1.23646e-14	Shoot > Root
AT1G08470	0.318071	0.557706	0.93564	0.957789	Not significant	13.6067	20.05	0.123382	0.544998	0.645818	Not significant
AT1G08480	0.645929	0.813835	1.01032	0.754763	Not significant	67.5667	170.377	0.903774	4.30299e-09	2.08912e-08	Not significant
AT1G08490	0.262992	0.501524	0.945813	0.752039	Not significant	40.47	18.1167	-1.58177	5.43935e-31	8.77262e-30	Shoot > Root
AT1G08500	0.00895082	0.0667484	0.819994	0.916186	Not significant	3.61333	12.72	1.39674	6.14556e-08	2.68727e-07	Root > Shoot
AT1G08510	0.0925675	0.274488	0.961065	1.05672	Not significant	79.4667	87.86	-0.292649	0.0771516	0.131027	Not significant
AT1G08520	0.381659	0.616586	1.05571	1.12694	Not significant	144.547	15.5567	-3.65246	2.51255e-82	1.8204e-80	Shoot > Root
AT1G08530	0.464395	0.684298	1.02947	0.946935	Not significant	11.5967	9.77333	-0.67295	0.00380186	0.00899255	Not significant
AT1G08540	0.245248	0.482852	1.08408	1.04309	Not significant	62.7133	9.33	-3.19159	1.50731e-33	2.7073e-32	Shoot > Root
AT1G08550	0.000163154	0.0050084	1.22679	0.918427	Not significant	50.49	5.45667	-3.66665	1.20813e-28	1.74956e-27	Shoot > Root
AT1G08560	0.109883	0.304204	0.851118	0.963435	Not significant	30.26	43.24	0.0762094	0.770451	0.834912	Not significant
AT1G08570	0.0284613	0.133876	0.845368	1.02919	Not significant	93.8333	117.457	-0.128086	0.752023	0.819771	Not significant
AT1G08580	0.114702	0.312194	0.89588	1.05133	Not significant	29.4533	50.99	0.373721	0.107746	0.174598	Not significant
AT1G08590	0.0942562	0.277279	0.933999	1.14576	Not significant	0.423333	12.0467	4.39865	9.50289e-25	1.1697e-23	Root > Shoot
AT1G08600	0.0147202	0.0900848	1.09589	1.05823	Not significant	8.57333	18.71	0.700228	8.99948e-06	3.14215e-05	Not significant
AT1G08610	0.129324	0.334787	1.06744	0.975899	Not significant	5.13	3.88	-0.824228	0.000447688	0.00124401	Not significant
AT1G08620	0.191666	0.41882	1.06937	1.04247	Not significant	15.3767	23.0167	0.151234	0.284599	0.388947	Not significant
AT1G08630	0.0956841	0.280083	1.07305	0.902796	Not significant	6.16667	1.75333	-2.25711	0.000989915	0.00259456	Shoot > Root
AT1G08640	0.221938	0.456132	0.935256	0.761945	Not significant	56.7133	17.93	-2.08616	4.52593e-34	8.20416e-33	Shoot > Root
AT1G08650	0.00541139	0.0487578	0.879297	0.969797	Not significant	15.5033	66.2867	1.69893	2.10425e-08	9.62488e-08	Root > Shoot
AT1G08660	0.747657	0.87365	1.02816	1.18058	Not significant	24.3267	37.9867	0.217074	0.110045	0.177726	Not significant
AT1G08670	0.843305	0.927072	1.00559	1.03874	Not significant	0.0566667	7.66	6.69219	4.4846e-09	2.17281e-08	Root > Shoot
AT1G08680	0.915954	0.963431	1.03631	0.947464	Not significant	21.8633	25.7933	-0.189173	0.329155	0.436876	Not significant
AT1G08700	0.209165	0.440376	0.902137	1.0444	Not significant	15.1667	22.75	0.15658	0.326455	0.434088	Not significant
AT1G08710	0.0600614	0.211011	0.862651	1.09619	Not significant	9.19667	10.6233	-0.219342	0.324205	0.431864	Not significant
AT1G08720	0.0755501	0.242437	1.05619	1.01106	Not significant	25.0467	29.01	-0.241582	0.364398	0.473589	Not significant
AT1G08730	0.312784	0.553078	0.91673	0.914932	Not significant	0.21	0.496667	0.799409	0.109641	0.177194	Not significant
AT1G08750	0.850008	0.930126	1.00776	1.13947	Not significant	11.4567	17.56	0.189934	0.252407	0.35281	Not significant
AT1G08760	0.145297	0.358104	0.949076	1.09549	Not significant	7.65	17.3033	0.760215	0.000139341	0.00041749	Not significant
AT1G08770	0.589019	0.775009	0.924944	0.584738	Not significant	20.5367	27.39	-0.00513065	0.981785	0.988333	Not significant
AT1G08780	0.3943	0.627198	0.932082	1.25641	Not significant	31.3667	48.7833	0.210939	0.222188	0.318472	Not significant
AT1G08800	0.612239	0.791301	1.02101	1.08649	Not significant	47.6433	69.05	0.108247	0.628304	0.719166	Not significant
AT1G08810	0.812207	0.91061	1.005	1.19211	Not significant	11.7567	0.33	-5.54003	8.4771e-18	7.36841e-17	Shoot > Root
AT1G08820	0.494724	0.707223	0.96361	1.05536	Not significant	36.9567	63.42	0.353447	0.00621738	0.0140332	Not significant
AT1G08830	0.0295055	0.136272	1.11052	1.08686	Not significant	48.8633	107.65	0.7127	0.0011684	0.003023	Not significant
AT1G08840	0.000674275	0.0131249	1.18012	0.992683	Not significant	2.67667	3.51333	-0.0346034	0.909832	0.937667	Not significant
AT1G08845	0.527163	0.732273	0.888357	1.04552	Not significant	10.4933	10.4033	-0.439965	0.104019	0.169246	Not significant
AT1G08860	0.863626	0.936673	0.971736	0.890608	Not significant	2.31	0.46	-2.82171	0.000179304	0.000527627	Shoot > Root
AT1G08880	0.853438	0.9317	1.01025	0.993627	Not significant	83.98	129.497	0.201264	0.320787	0.428231	Not significant
AT1G08890	0.102192	0.291319	0.936167	0.817786	Not significant	12.1833	40.7	1.30754	2.2373e-05	7.41997e-05	Root > Shoot
AT1G08900	0.818138	0.913952	1.0099	0.719447	Not significant	11.0933	2.41333	-2.63759	4.72434e-17	3.93088e-16	Shoot > Root
AT1G08920	0.000838276	0.0150765	0.820091	0.982414	Not significant	28.7667	153.94	1.96384	3.41609e-11	1.97202e-10	Root > Shoot
AT1G08930	0.64053	0.810595	1.07589	0.943485	Not significant	647.9	324.903	-1.4324	1.03597e-16	8.43204e-16	Shoot > Root
AT1G08940	0.0348494	0.151293	0.906605	0.758481	Not significant	18.7167	35.2433	0.482972	0.0062177	0.0140332	Not significant
AT1G08960	1.32579e-06	0.000182103	0.829434	1.04164	Not significant	9.05	13.92	0.210409	0.374673	0.483924	Not significant
AT1G08970	0.00389829	0.0395538	1.11819	1.12091	Not significant	41.15	53.9933	-0.0406911	0.803388	0.859881	Not significant
AT1G08980	0.422589	0.650056	1.05441	1.08679	Not significant	85.97	14.4333	-3.01918	8.56094e-35	1.60242e-33	Shoot > Root
AT1G08990	0.00294107	0.0332665	0.834658	0.827305	Not significant	0.113333	15.1733	6.57458	5.58356e-31	8.98674e-30	Root > Shoot
AT1G09000	0.182316	0.406958	0.942973	1.13939	Not significant	2.29667	11.54	1.91346	2.18562e-12	1.36695e-11	Root > Shoot
AT1G09010	0.00862491	0.0652301	1.10553	1.07556	Not significant	26.22	29.3133	-0.282351	0.238859	0.338031	Not significant
AT1G09020	0.61158	0.791213	1.02053	0.958106	Not significant	30.2033	39.2933	-0.041457	0.75994	0.826527	Not significant
AT1G09040	0.143344	0.354969	1.11671	0.961714	Not significant	2.03333	2.72333	0.00667037	0.98286	0.989015	Not significant
AT1G09050	0.641585	0.811039	1.00087	1.04712	Not significant	2.45333	2.90667	-0.181074	0.446343	0.554678	Not significant
AT1G09060	0.00588114	0.0512582	1.12604	0.823444	Not significant	38.7133	22.2367	-1.25365	5.1204e-06	1.83544e-05	Shoot > Root
AT1G09070	0.973182	0.988222	1.01148	1.12451	Not significant	1188.55	607.743	-1.42203	3.19662e-08	1.43839e-07	Shoot > Root
AT1G09080	0.00742459	0.0592185	1.15626	0.968743	Not significant	0.426667	0.47	-0.294677	0.622835	0.714295	Not significant
AT1G09090	0.635403	0.807844	1.02281	0.92915	Not significant	0.186667	16.8	6.10174	6.7958e-33	1.18446e-31	Root > Shoot
AT1G09100	0.0983669	0.284767	0.877867	0.712158	Not significant	16.6467	36.5433	0.705972	5.08091e-06	1.82184e-05	Not significant
AT1G09130	0.862804	0.936388	1.00508	0.966315	Not significant	178.08	44.42	-2.44041	8.94732e-52	3.08919e-50	Shoot > Root
AT1G09140	0.607461	0.788458	1.00363	0.976987	Not significant	50.3233	70.57	0.0660368	0.718546	0.793825	Not significant
AT1G09150	0.121815	0.323665	0.939814	1.07721	Not significant	34.7233	53.3233	0.189453	0.245166	0.344869	Not significant
AT1G09155	0.784592	0.89511	1.06239	1.28691	Not significant	0.376667	1.30333	1.39764	0.101028	0.165179	Not significant
AT1G09160	0.122711	0.324676	1.12751	1.05738	Not significant	37.9633	34.0533	-0.591645	0.000501093	0.00138408	Not significant
AT1G09170	0.563168	0.757953	1.00613	1.02379	Not significant	0.133333	2.93333	4.01489	4.32476e-10	2.29721e-09	Root > Shoot
AT1G09190	0.0158029	0.094075	1.1463	1.19766	Not significant	3.71	3.64333	-0.468637	0.250075	0.350163	Not significant
AT1G09195	0.478966	0.694829	0.995206	1.15157	Not significant	5.18	3.78333	-0.864535	0.0023037	0.00568905	Not significant
AT1G09210	0.502475	0.713428	0.98164	1.01679	Not significant	76.5633	219.243	1.07945	2.50153e-09	1.24321e-08	Root > Shoot
AT1G09220	0.273753	0.513029	1.07901	1.21975	Not significant	1.33667	1.74333	-0.0310593	0.937592	0.956854	Not significant
AT1G09230	0.543498	0.744723	0.993565	0.612426	Not significant	12.65	11.0433	-0.624493	0.00120687	0.0031167	Not significant
AT1G09240	0.0213243	0.112385	1.13171	1.01217	Not significant	5.32333	0	-9.04418	1.73237e-12	1.09041e-11	Shoot > Root
AT1G09250	0.12948	0.334787	0.849761	0.728991	Not significant	55.4133	42.5467	-0.802626	2.6603e-06	9.83239e-06	Not significant
AT1G09270	0.113177	0.309733	1.0625	0.893994	Not significant	50.6033	76.75	0.177224	0.17122	0.257059	Not significant
AT1G09280	2.27194e-07	5.12545e-05	1.52208	0.997627	Not significant	13.1233	18.2533	0.047875	0.759373	0.82614	Not significant
AT1G09290	0.0288779	0.134888	1.13026	0.924399	Not significant	8.27667	11.53	0.0538955	0.781896	0.843627	Not significant
AT1G09300	9.11814e-06	0.00069696	1.23221	1.06411	Not significant	4.47333	12.2933	1.02757	1.39149e-05	4.73352e-05	Root > Shoot
AT1G09320	0.0466954	0.180397	0.87493	1.10235	Not significant	6.67	7.67667	-0.222791	0.241043	0.340421	Not significant
AT1G09330	0.514583	0.723206	0.965438	1.09544	Not significant	39.5033	50.5333	-0.0592165	0.747495	0.815931	Not significant
AT1G09340	0.0535694	0.196355	0.897433	1.02733	Not significant	607.167	3.89333	-7.72624	6.74546e-274	5.67269e-271	Shoot > Root
AT1G09350	0.901435	0.956096	1.02892	0.956183	Not significant	4.91667	5.20333	-0.310623	0.502926	0.607894	Not significant
AT1G09380	0.804868	0.90637	0.986059	1.00471	Not significant	0.283333	1.05333	1.43887	0.0715198	0.122764	Not significant
AT1G09390	0.0246139	0.12278	0.866753	1.06985	Not significant	16.2167	13.9333	-0.669654	0.0209624	0.0417527	Not significant
AT1G09400	0.942567	0.975493	0.976892	1.05365	Not significant	0.0733333	0.176667	0.910824	0.565285	0.664243	Not significant
AT1G09410	0.353278	0.591445	0.870623	0.797054	Not significant	1.12667	1.16333	-0.419575	0.431972	0.540384	Not significant
AT1G09420	0.457058	0.678632	1.02022	0.797131	Not significant	6.9	7.01	-0.400833	0.0907909	0.150944	Not significant
AT1G09430	0.0836595	0.258405	1.08772	0.943665	Not significant	47.89	81.22	0.332391	0.0239617	0.0469454	Not significant
AT1G09440	0.0202432	0.109069	1.07362	0.946032	Not significant	4.76667	6.55667	0.0340193	0.867354	0.907922	Not significant
AT1G09450	0.476349	0.692915	1.01755	0.849381	Not significant	2.84	5.28333	0.476566	0.237785	0.336769	Not significant
AT1G09460	0.186942	0.412878	0.854894	0.896969	Not significant	12.27	120.223	2.83731	1.59428e-15	1.2153e-14	Root > Shoot
AT1G09470	0.559175	0.75517	0.94306	0.777286	Not significant	5.77667	10	0.3726	0.194511	0.285867	Not significant
AT1G09480	0.893725	0.952146	1.04083	0.722713	Not significant	1.14667	3.04	0.978468	0.023981	0.0469785	Not significant
AT1G09490	0.194422	0.422707	0.92095	0.775074	Not significant	20.4167	12.5	-1.15059	2.86023e-06	1.05415e-05	Shoot > Root
AT1G09500	0.358119	0.596394	1.04753	1.09696	Not significant	4.95667	0.22	-4.83999	1.41164e-11	8.36225e-11	Shoot > Root
AT1G09510	0.510781	0.720428	1.00525	1.39026	Not significant	0	0	0	1	1	Not significant
AT1G09520	0.0120896	0.0800383	0.707826	1.29119	Not significant	18.0833	18.9733	-0.350131	0.0764145	0.129878	Not significant
AT1G09530	0.0743116	0.23987	0.782019	1.08482	Not significant	26.0767	3.29333	-3.38364	2.31267e-28	3.32051e-27	Shoot > Root
AT1G09540	0.52614	0.731695	0.988986	1.08622	Not significant	0.163333	6.23333	4.7656	4.03369e-13	2.65163e-12	Root > Shoot
AT1G09550	0.745962	0.87247	0.98126	1.14095	Not significant	0	0	0	1	1	Not significant
AT1G09560	0.325239	0.564106	0.949623	1.33428	Not significant	98.4533	525.103	1.96045	1.05454e-11	6.31037e-11	Root > Shoot
AT1G09570	0.0587269	0.207947	0.948111	0.943988	Not significant	52.3667	62.6233	-0.171396	0.327935	0.43561	Not significant
AT1G09575	0.0366042	0.156017	0.925024	1.00454	Not significant	18.67	17.43	-0.567625	0.131293	0.206421	Not significant
AT1G09580	0.143743	0.355497	0.893986	0.998364	Not significant	11.2933	22.93	0.598068	0.00183008	0.00459265	Not significant
AT1G09590	0.838688	0.924612	0.998125	1.33972	Not significant	239.55	460.287	0.508024	0.00481893	0.0111509	Not significant
AT1G09610	0.00375743	0.0385511	1.16793	1.02139	Not significant	0.986667	2.88333	1.12082	0.00838913	0.0184151	Root > Shoot
AT1G09620	0.00298593	0.0335146	1.1896	1.08809	Not significant	66.88	70.4333	-0.353098	0.00237419	0.00584904	Not significant
AT1G09630	0.231795	0.467103	0.927261	1.12333	Not significant	24.41	40.99	0.311711	0.132262	0.207708	Not significant
AT1G09640	0.979976	0.991434	1.00616	1.10142	Not significant	199.177	298.487	0.161698	0.212237	0.306843	Not significant
AT1G09645	0.928664	0.968707	0.970904	1.04946	Not significant	31.3067	39.0533	-0.10663	0.469416	0.577108	Not significant
AT1G09650	0.533777	0.738121	1.00538	1.05713	Not significant	0.776667	0.37	-1.48154	0.00555923	0.0126918	Shoot > Root
AT1G09660	0.0192862	0.105726	0.935356	1.2412	Not significant	23.1633	24.6467	-0.351034	0.157771	0.240284	Not significant
AT1G09680	9.21363e-06	0.000699595	1.25461	1.13892	Not significant	1.39667	2.12	0.189785	0.639428	0.728605	Not significant
AT1G09690	0.256169	0.495045	1.09235	1.03304	Not significant	374.22	556.797	0.140581	0.443354	0.551749	Not significant
AT1G09700	0.118503	0.318592	0.895139	1.21067	Not significant	10.5733	12.34	-0.203713	0.209389	0.303376	Not significant
AT1G09710	0.455786	0.677798	0.883484	1.04278	Not significant	4.03333	2.92333	-0.906323	0.00789741	0.0174267	Not significant
AT1G09720	0.0363914	0.155475	1.10358	0.904854	Not significant	0.00666667	0.0133333	-0.130676	0.97445	1	Not significant
AT1G09730	0.868842	0.938937	0.944181	1.00705	Not significant	16.47	22.3733	0.0154078	0.931807	0.952808	Not significant
AT1G09740	0.947231	0.976738	0.955946	1.00339	Not significant	12.0833	171.9	3.3939	7.14483e-50	2.31734e-48	Root > Shoot
AT1G09750	0.00252975	0.0303081	1.28235	1.00311	Not significant	147.89	11.52	-4.1195	3.19991e-41	7.65734e-40	Shoot > Root
AT1G09760	0.573352	0.764703	1.01769	1.11844	Not significant	39.46	61.55	0.218616	0.181238	0.269744	Not significant
AT1G09770	0.150055	0.364465	1.03928	0.976666	Not significant	63.1133	68.7933	-0.299995	0.0256838	0.0499773	Not significant
AT1G09780	0.0215588	0.113087	1.18671	1.05317	Not significant	255.523	437.77	0.352233	0.00201549	0.00502316	Not significant
AT1G09790	0.00873604	0.0657238	0.791242	0.801932	Not significant	0	0.406667	4.92333	0.0315878	0.0600128	Not significant
AT1G09794	0.0814946	0.254772	0.820903	1.08963	Not significant	6.97	13.64	0.53654	0.0443172	0.0807004	Not significant
AT1G09795	0.000404055	0.00936843	1.16045	1.07561	Not significant	90.47	14.9	-3.03627	5.38037e-48	1.64749e-46	Shoot > Root
AT1G09800	0.2758	0.515182	1.04387	0.972549	Not significant	6.41	8.34333	-0.0444838	0.856967	0.900607	Not significant
AT1G09810	0.0664077	0.223877	0.832945	1.05948	Not significant	10.1167	6.87667	-0.975491	2.05697e-05	6.85182e-05	Not significant
AT1G09812	0.822315	0.916146	0.911742	1.11377	Not significant	1.32	0.57	-1.62793	0.03666	0.0684322	Not significant
AT1G09820	0.00219722	0.0278213	1.15137	1.04083	Not significant	2.86	3.88	0.0284068	0.929791	0.951754	Not significant
AT1G09830	0.46197	0.68235	1.03426	0.930775	Not significant	18.18	15.0733	-0.693786	8.17731e-05	0.000252988	Not significant
AT1G09840	0.268267	0.5071	0.880348	1.03807	Not significant	32.1433	68.3433	0.668937	1.44854e-05	4.91482e-05	Not significant
AT1G09850	0.406669	0.63763	0.933835	1.0103	Not significant	18.7633	42.4533	0.744145	2.62574e-05	8.63402e-05	Not significant
AT1G09860	0.833438	0.921839	0.990073	1.22645	Not significant	0	0.24	3.89294	0.0482417	0.0868926	Not significant
AT1G09870	0.565119	0.759569	1.025	1.16486	Not significant	23.5133	31.3867	-0.0097732	0.943462	0.960845	Not significant
AT1G09880	0.0246961	0.122965	1.10481	0.920227	Not significant	0.52	1.43667	1.02147	0.0632062	0.110083	Not significant
AT1G09890	0.334497	0.573657	0.926783	1.0124	Not significant	2.02333	2.68667	-0.0162551	0.963299	0.974624	Not significant
AT1G09900	0.569685	0.762197	0.962852	1.05246	Not significant	10.7467	4.55333	-1.65851	9.8795e-16	7.61482e-15	Shoot > Root
AT1G09910	0.000313964	0.00796814	1.16235	0.933892	Not significant	11.43	12.7233	-0.280227	0.168191	0.253255	Not significant
AT1G09920	0.552234	0.750725	1.01076	0.931481	Not significant	37.71	61.43	0.272527	0.126725	0.200538	Not significant
AT1G09930	0.237343	0.473467	1.05108	1.02298	Not significant	0.813333	0.716667	-0.690116	0.405275	0.514643	Not significant
AT1G09932	0.185568	0.411256	1.05597	0.840744	Not significant	36.45	56.81	0.194739	0.518642	0.621911	Not significant
AT1G09935	0.214069	0.446377	0.949129	0.784424	Not significant	0.04	0.0433333	-0.141978	0.971026	1	Not significant
AT1G09940	0.92995	0.969133	1.04001	1.03673	Not significant	118.707	88.9467	-0.915385	0.0809334	0.136622	Not significant
AT1G09950	0.119882	0.320404	0.857592	1.20941	Not significant	29.8033	32.53	-0.285444	0.313505	0.420241	Not significant
AT1G09960	0.194049	0.422377	1.01231	1.0783	Not significant	8.78	19.5967	0.722119	0.000785151	0.00209947	Not significant
AT1G09970	0.00803682	0.0622262	0.830987	0.921543	Not significant	415.687	541.037	-0.0457475	0.697366	0.776915	Not significant
AT1G09980	0.0473054	0.181838	0.963495	1.06097	Not significant	18.3767	19.3967	-0.33679	0.0523159	0.0931973	Not significant
AT1G09995	0.0117779	0.0787405	0.787388	1.80213	Not significant	11.23	15.9767	0.0877517	0.745746	0.814891	Not significant
AT1G10000	0.0844552	0.259909	0.867868	1.1437	Not significant	0.976667	0.233333	-2.47953	0.00380407	0.00899612	Shoot > Root
AT1G10010	0.183374	0.40854	0.90425	0.899183	Not significant	0	0.0733333	2.39859	0.493687	1	Not significant
AT1G10020	0.0663766	0.223868	0.922644	0.937586	Not significant	35.2933	21.0333	-1.17334	6.53375e-07	2.57404e-06	Shoot > Root
AT1G10030	0.181352	0.405632	0.915208	1.27913	Not significant	10.56	35.31	1.3155	1.92566e-13	1.29701e-12	Root > Shoot
AT1G10040	0.858633	0.93408	1.01332	0.982687	Not significant	1.94	3.83333	0.571512	0.107952	0.174885	Not significant
AT1G10050	0.653936	0.818884	0.9816	0.995406	Not significant	7.58	17.7	0.78959	0.000220591	0.00064103	Not significant
AT1G10070	0.74463	0.871653	1.01402	0.824839	Not significant	6.94333	7.73333	-0.266934	0.425991	0.534547	Not significant
AT1G10090	0.806044	0.907071	1.01073	0.984528	Not significant	68.6133	73.0467	-0.333546	0.0930674	0.154122	Not significant
AT1G10095	0.0791508	0.250221	0.919981	0.922349	Not significant	3.73333	4.66	-0.105017	0.662449	0.747852	Not significant
AT1G10110	0.0419149	0.169127	0.847376	1.10401	Not significant	0.426667	1.15333	1.0073	0.103343	0.168298	Not significant
AT1G10120	0.337316	0.575855	0.965089	1.48786	Not significant	15.95	22.4033	0.0668105	0.67723	0.76031	Not significant
AT1G10130	0.665185	0.826245	1.07575	1.10645	Not significant	14.07	25.85	0.456416	0.00676191	0.0151482	Not significant
AT1G10140	0.112134	0.308203	0.765211	2.08982	Not significant	10.7567	151.777	3.35824	1.93269e-20	1.91456e-19	Root > Shoot
AT1G10150	0.932649	0.970529	0.997401	1.21365	Not significant	21.8633	52.0267	0.794345	0.0237907	0.0466927	Not significant
AT1G10155	0.253719	0.492387	0.939289	1.12575	Not significant	0.436667	0.6	0.00801347	0.991416	0.994399	Not significant
AT1G10170	0.305474	0.547167	0.994132	1.12512	Not significant	32.6	39.38	-0.164357	0.386283	0.495657	Not significant
AT1G10180	0.770717	0.886759	0.825407	1.0547	Not significant	11.94	17.4733	0.130922	0.471319	0.578843	Not significant
AT1G10190	0.240334	0.476596	1.17472	0.981577	Not significant	0	0	0	1	1	Not significant
AT1G10200	0.0812696	0.254346	0.826682	1.09808	Not significant	50.27	119.33	0.807792	8.59878e-05	0.000265263	Not significant
AT1G10210	0.108957	0.302999	0.924392	1.15178	Not significant	4.54333	9.69667	0.676462	0.00364453	0.00865883	Not significant
AT1G10220	0.390301	0.62372	1.01722	1.21994	Not significant	0.133333	1.36667	3.05396	0.000696904	0.00188123	Root > Shoot
AT1G10240	0.216548	0.449422	0.777083	1.1149	Not significant	4.62	4.70667	-0.399868	0.0685974	0.118343	Not significant
AT1G10270	0.469857	0.688028	1.00483	0.858499	Not significant	8.29	11.94	0.120837	0.645172	0.733446	Not significant
AT1G10280	0.0176191	0.100304	1.09579	1.10786	Not significant	2.32	2.72667	-0.18268	0.58482	0.681283	Not significant
AT1G10290	0.243463	0.480509	1.0277	1.1431	Not significant	49.8167	62.1033	-0.109824	0.367206	0.476423	Not significant
AT1G10300	0.464978	0.684628	0.977744	1.23401	Not significant	0.0466667	1.72	4.66028	2.24743e-07	9.29076e-07	Root > Shoot
AT1G10310	0.195783	0.424583	1.05429	1.08028	Not significant	19.7567	10.4367	-1.35131	2.5115e-08	1.14013e-07	Shoot > Root
AT1G10320	0.127848	0.332499	1.03525	0.9748	Not significant	8.13333	9.93333	-0.126056	0.606611	0.700362	Not significant
AT1G10330	0.197402	0.426622	1.00977	0.991052	Not significant	1.6	1.79	-0.255865	0.500335	0.605602	Not significant
AT1G10340	6.27623e-05	0.00261198	1.20882	0.920367	Not significant	8.87667	11.44	-0.118326	0.800961	0.858065	Not significant
AT1G10350	0.02797	0.132407	0.849472	1.03141	Not significant	8.23333	17.96	0.699371	0.000135885	0.000407758	Not significant
AT1G10360	0.00333235	0.0359765	0.862795	1.02569	Not significant	51.75	9.75667	-2.85966	7.28614e-16	5.66601e-15	Shoot > Root
AT1G10370	0.253638	0.492311	1.1605	0.845605	Not significant	165.08	110.07	-1.03099	0.000865421	0.00229302	Shoot > Root
AT1G10380	0.15223	0.367712	1.23672	0.952053	Not significant	7.42	45.8867	2.19364	1.59823e-18	1.44024e-17	Root > Shoot
AT1G10385	0.113082	0.309586	1.09228	0.999677	Not significant	0.01	0.41	4.6231	0.00149906	0.00381604	Root > Shoot
AT1G10390	0.325463	0.564135	1.03852	1.14389	Not significant	47.44	51.1967	-0.317736	0.0139707	0.0290428	Not significant
AT1G10400	0.222009	0.456214	1.0774	1.06658	Not significant	0.356667	4.44	3.21063	4.98961e-10	2.63136e-09	Root > Shoot
AT1G10410	0.470262	0.688343	1.10404	0.947219	Not significant	35.4	46.3433	-0.0103593	0.974073	0.982754	Not significant
AT1G10417	0.852518	0.931441	1.00799	1.01533	Not significant	0.496667	1.64667	1.33619	0.00692577	0.0154873	Root > Shoot
AT1G10430	0.863895	0.936727	1.02014	1.13012	Not significant	29.42	39.2433	-0.00593214	0.972754	0.981802	Not significant
AT1G10450	0.0736753	0.239096	1.0914	1.126	Not significant	9.6	13.9433	0.118927	0.508856	0.613362	Not significant
AT1G10460	0.0542862	0.198254	0.905815	1.34979	Not significant	0.736667	5.17667	2.37876	1.60316e-07	6.73861e-07	Root > Shoot
AT1G10470	0.0276854	0.131523	0.870987	0.947139	Not significant	126.2	97.98	-0.869993	0.119336	0.190418	Not significant
AT1G10480	0.244192	0.481415	0.930173	1.48372	Not significant	2.34667	32.5767	3.29219	1.50268e-08	6.95705e-08	Root > Shoot
AT1G10490	0.00581583	0.0509018	1.15692	1.08772	Not significant	8.54667	15.8267	0.465287	0.00344907	0.00823684	Not significant
AT1G10500	0.0632549	0.217686	1.10597	1.2317	Not significant	83.3	54.2733	-1.04798	8.22998e-14	5.66145e-13	Shoot > Root
AT1G10510	0.166444	0.3867	1.03354	0.992428	Not significant	31.4267	12.13	-1.80084	1.0996e-29	1.66939e-28	Shoot > Root
AT1G10520	1.54869e-05	0.00101177	1.26487	1.08729	Not significant	1.06	3.01333	1.08559	0.00369393	0.00876011	Root > Shoot
AT1G10522	0.0325794	0.144951	1.17478	1.25113	Not significant	31.51	6.91667	-2.61883	2.05158e-17	1.73897e-16	Shoot > Root
AT1G10530	0.511341	0.72073	1.0269	1.06246	Not significant	0.26	3.51333	3.22718	2.39837e-05	7.92956e-05	Root > Shoot
AT1G10540	0.469931	0.688028	0.965224	1.06456	Not significant	0.343333	0.316667	-0.536161	0.477289	0.58462	Not significant
AT1G10550	0.527436	0.732564	0.979639	1.24314	Not significant	7.33333	8.76	-0.168726	0.647872	0.73545	Not significant
AT1G10560	0.674558	0.831713	0.99761	1.00633	Not significant	8.1	17.5267	0.646962	0.157222	0.239603	Not significant
AT1G10570	0.00153303	0.0222634	1.1355	1.00824	Not significant	13.96	16.08	-0.219804	0.144151	0.223027	Not significant
AT1G10580	0.0263988	0.127789	1.16608	1.30421	Not significant	62.5767	33.66	-1.32507	2.56506e-16	2.04467e-15	Shoot > Root
AT1G10585	0.578635	0.768976	1.08168	1.0337	Not significant	32.7167	0.223333	-7.60311	2.71288e-28	3.87859e-27	Shoot > Root
AT1G10586	0.223078	0.457391	1.08063	0.746825	Not significant	0	0	0	1	1	Not significant
AT1G10590	0.169871	0.392079	0.918682	1.14774	Not significant	148.91	178.35	-0.16369	0.181781	0.270296	Not significant
AT1G10600	0.010906	0.0748314	1.10746	1.16753	Not significant	21.1	8.83	-1.68533	3.43101e-15	2.57375e-14	Shoot > Root
AT1G10610	1.17919e-06	0.000167781	1.20837	1.06913	Not significant	4.32333	2.58667	-1.17315	0.000102727	0.000313412	Shoot > Root
AT1G10620	0.127115	0.331593	1.06905	0.923987	Not significant	0.0133333	0	-1.09965	0.787518	1	Not significant
AT1G10630	0.820361	0.915462	0.979443	1.14031	Not significant	80.5467	149.413	0.467353	0.000110741	0.000336119	Not significant
AT1G10640	0.177979	0.401419	1.08743	0.923137	Not significant	3.08	2.84333	-0.569899	0.242139	0.34158	Not significant
AT1G10650	0.440069	0.665665	0.97726	1.16489	Not significant	20.03	48.9333	0.87939	0.0014928	0.00380134	Not significant
AT1G10660	0.533487	0.738031	1.05178	1.15633	Not significant	20.0533	19.38	-0.473364	0.00387782	0.0091494	Not significant
AT1G10670	0.0121718	0.0802679	1.14435	1.03052	Not significant	159.8	239.5	0.153813	0.181148	0.269627	Not significant
AT1G10680	0.455317	0.677792	1.08047	1.02104	Not significant	0.00666667	0.39	5.25323	0.000143398	0.000428882	Root > Shoot
AT1G10700	0.61054	0.79053	1.05537	1.05737	Not significant	30.7367	48.3233	0.211466	0.371324	0.48031	Not significant
AT1G10710	0.205149	0.436003	0.925289	1.21054	Not significant	0.323333	0.31	-0.466149	0.600004	0.694674	Not significant
AT1G10720	0.193434	0.421477	0.886139	1.0625	Not significant	28.2767	41.12	0.118368	0.424992	0.533608	Not significant
AT1G10730	0.00192099	0.0256404	1.14089	1.05796	Not significant	4.93	7.96667	0.26036	0.242169	0.341601	Not significant
AT1G10740	0.0957924	0.280254	1.14525	1.06191	Not significant	22.9967	18.19	-0.775868	0.000382433	0.00107396	Not significant
AT1G10750	0.549636	0.748928	1.0565	0.906966	Not significant	1.93	3.73	0.53495	0.129698	0.204212	Not significant
AT1G10760	0.0206119	0.110226	1.09683	1.10071	Not significant	73.4967	23.7467	-2.09338	2.95065e-09	1.45475e-08	Shoot > Root
AT1G10780	0.918507	0.964486	0.981195	1.00347	Not significant	4.30333	6.89333	0.253002	0.363614	0.472779	Not significant
AT1G10790	0.0105072	0.0733677	0.867001	1.13826	Not significant	0.436667	1.98333	1.70517	0.00641522	0.0144347	Root > Shoot
AT1G10810	0.600283	0.783009	0.999931	0.698378	Not significant	0.146667	3.72667	4.34091	8.82535e-11	4.95613e-10	Root > Shoot
AT1G10820	0.492475	0.705433	0.955485	0.912313	Not significant	10.0467	14.1767	0.084157	0.720933	0.795962	Not significant
AT1G10830	0.123582	0.325919	0.909891	0.979274	Not significant	33.28	8.59	-2.39155	3.81538e-31	6.19592e-30	Shoot > Root
AT1G10840	0.305389	0.547139	0.954735	0.9214	Not significant	100.707	126.213	-0.0981013	0.385567	0.494955	Not significant
AT1G10850	0.948082	0.977056	0.9842	0.960907	Not significant	8.66	10.4567	-0.140636	0.502532	0.607512	Not significant
AT1G10865	0.336636	0.575301	1.05439	1.36173	Not significant	49.6833	70.7967	0.0826458	0.700675	0.779679	Not significant
AT1G10870	0.63198	0.805644	1.01311	1.08714	Not significant	11.3	18.06	0.259678	0.12187	0.193949	Not significant
AT1G10875	0.170494	0.392368	1.05756	1.18596	Not significant	0	0	0	1	1	Not significant
AT1G10880	0.547746	0.747729	0.948476	0.520705	Not significant	0	0	0	1	1	Not significant
AT1G10890	0.899194	0.954915	0.995571	1.06613	Not significant	48.1433	50.3433	-0.369929	0.0274105	0.0529749	Not significant
AT1G10900	0.985384	0.99404	0.988415	0.928679	Not significant	12.4333	30.21	0.84468	3.08181e-05	0.000100523	Not significant
AT1G10910	0.202718	0.43355	1.06372	0.983287	Not significant	18.82	6.13	-2.04564	8.73146e-21	8.79759e-20	Shoot > Root
AT1G10920	0.000890806	0.0156409	1.13905	1.01712	Not significant	3.71	0.233333	-4.43532	6.73373e-24	7.96379e-23	Shoot > Root
AT1G10930	3.29072e-05	0.00174337	1.25326	0.971497	Not significant	6.98333	5.57333	-0.76779	0.0178195	0.0360943	Not significant
AT1G10940	0.679139	0.833646	1.0151	0.85452	Not significant	42.4	52.8433	-0.107102	0.41699	0.526029	Not significant
AT1G10950	0.934602	0.971547	0.921327	0.927342	Not significant	85.58	121.757	0.0874851	0.466018	0.573889	Not significant
AT1G10980	0.988253	0.995119	0.945967	0.779524	Not significant	0.223333	0.103333	-1.50753	0.241665	0.341054	Not significant
AT1G11000	0.0629498	0.217148	0.893076	1.06272	Not significant	10.9433	14.15	-0.0581714	0.782719	0.844104	Not significant
AT1G11020	0.721357	0.858894	0.945492	1.01117	Not significant	15.0633	18.52	-0.12839	0.491589	0.597206	Not significant
AT1G11040	0.288821	0.529646	1.05157	0.963036	Not significant	0	0	0	1	1	Not significant
AT1G11050	0.0962487	0.281228	0.902797	0.963309	Not significant	13.2167	12.1667	-0.558276	0.0831567	0.139964	Not significant
AT1G11060	0.000652631	0.0128734	1.16561	1.06221	Not significant	7.94667	10.73	0.00793778	0.959724	0.972026	Not significant
AT1G11070	2.46024e-05	0.00142105	1.13494	1.09761	Not significant	0.266667	0.936667	1.38633	0.0356823	0.0668054	Not significant
AT1G11080	0.138898	0.348406	0.880954	0.980332	Not significant	4.66333	14.54	1.23517	0.000343197	0.000971889	Root > Shoot
AT1G11090	0.156727	0.373937	0.909949	1.25486	Not significant	10.0433	15.0933	0.168108	0.519116	0.622258	Not significant
AT1G11100	0.151525	0.36677	0.951494	0.906522	Not significant	0.976667	9.80333	2.88472	1.7426e-32	2.99512e-31	Root > Shoot
AT1G11110	0.0121092	0.0801058	0.837678	1.07036	Not significant	0.0266667	0.03	-0.14223	0.970699	1	Not significant
AT1G11120	0.118686	0.318837	1.10987	1.05738	Not significant	3.72	5.87667	0.263737	0.565495	0.664391	Not significant
AT1G11125	0.372497	0.608905	0.976512	1.1937	Not significant	1.99	3.03	0.193332	0.639469	0.728616	Not significant
AT1G11130	0.909033	0.960165	1.00987	1.18249	Not significant	7.47667	16.4233	0.704893	0.0113244	0.0240487	Not significant
AT1G11160	0.370775	0.607527	1.01633	1.11814	Not significant	0.59	2.95	1.90719	3.68515e-06	1.34388e-05	Root > Shoot
AT1G11170	0.7418	0.870024	1.04354	0.939847	Not significant	1.33333	2.21	0.286561	0.499684	0.604939	Not significant
AT1G11180	0.203881	0.43489	0.916381	1.13888	Not significant	14.5767	6.67667	-1.55666	1.12961e-11	6.74073e-11	Shoot > Root
AT1G11190	0.0660618	0.22353	0.896661	1.08029	Not significant	1.94667	8.57	1.70681	6.05973e-05	0.000190964	Root > Shoot
AT1G11200	0.89701	0.954051	0.941468	1.25188	Not significant	15.1733	18.4267	-0.148466	0.420762	0.529794	Not significant
AT1G11210	0.413017	0.643229	0.930244	0.951032	Not significant	42.9467	49.15	-0.212851	0.505554	0.610349	Not significant
AT1G11220	0.233815	0.469452	0.979282	0.938163	Not significant	3.03333	4.46667	0.139247	0.722261	0.796697	Not significant
AT1G11230	0.684294	0.836347	0.987951	0.714351	Not significant	0	0	0	1	1	Not significant
AT1G11240	0.419727	0.64822	0.937779	1.20431	Not significant	11.8233	16.53	0.0588086	0.685721	0.767793	Not significant
AT1G11250	0.877613	0.942854	0.968326	0.645429	Not significant	0.0433333	0.0233333	-1.21731	0.667067	1	Not significant
AT1G11260	0.715965	0.85545	1.02341	1.04234	Not significant	336.663	340.263	-0.456608	0.28635	0.390926	Not significant
AT1G11270	0.00354534	0.0371903	1.33396	1.11131	Not significant	3.31333	4.96	0.159635	0.53849	0.640427	Not significant
AT1G11280	0.47407	0.691444	1.03522	1.06545	Not significant	24.95	22.1467	-0.597429	0.000298633	0.00085194	Not significant
AT1G11290	0.00896938	0.0668216	1.17967	0.974177	Not significant	2.78667	1.45333	-1.38518	0.000482148	0.00133472	Shoot > Root
AT1G11300	3.57658e-06	0.000362896	1.36892	1.05041	Not significant	1.02333	1.83	0.421087	0.239301	0.338529	Not significant
AT1G11310	0.0628161	0.2169	0.862082	1.07678	Not significant	66.9033	81.8333	-0.174684	0.59668	0.691813	Not significant
AT1G11320	0.0585214	0.207668	0.834	0.843837	Not significant	3.35333	3.26333	-0.458544	0.0871198	0.145635	Not significant
AT1G11340	7.03521e-06	0.000578224	1.29751	0.919004	Not significant	2.44667	0.0966667	-5.0484	1.34323e-12	8.54374e-12	Shoot > Root
AT1G11350	7.23606e-07	0.000121268	1.26559	0.900177	Not significant	15.3133	1.50333	-3.76575	6.74713e-46	1.9375e-44	Shoot > Root
AT1G11360	0.955175	0.980371	0.995229	1.05034	Not significant	23.3267	38.6267	0.309069	0.0533711	0.0948403	Not significant
AT1G11370	0.614744	0.793165	0.957243	1.07844	Not significant	0.0166667	0.0566667	0.773053	0.835574	1	Not significant
AT1G11380	0.446474	0.671513	1.06321	1.30974	Not significant	19.3333	48.9233	0.879849	0.0413063	0.0758849	Not significant
AT1G11390	0.696248	0.842826	1.05897	0.994007	Not significant	25.96	26.54	-0.398218	0.0154404	0.0317664	Not significant
AT1G11400	8.7406e-06	0.000674851	1.24025	0.9208	Not significant	45.3333	53.32	-0.191043	0.193672	0.284864	Not significant
AT1G11410	6.67601e-07	0.000114245	1.26053	1.02065	Not significant	4.83667	2.41667	-1.4365	1.10591e-08	5.17709e-08	Shoot > Root
AT1G11420	0.511974	0.721224	0.985759	1.046	Not significant	2.13	6.39333	1.16824	1.67326e-06	6.32226e-06	Root > Shoot
AT1G11430	0.990395	0.996173	0.99956	1.10911	Not significant	129.463	26.5133	-2.71653	8.47665e-59	3.53274e-57	Shoot > Root
AT1G11440	0.564022	0.758613	0.951322	1.10976	Not significant	6.71333	8.19667	-0.126427	0.68847	0.769991	Not significant
AT1G11450	0.162008	0.381427	1.03264	1.03854	Not significant	3.69667	51.7167	3.40411	2.81231e-24	3.38383e-23	Root > Shoot
AT1G11460	0.170114	0.392207	1.10907	0.709832	Not significant	0.433333	4.25	2.90098	5.08508e-09	2.45164e-08	Root > Shoot
AT1G11475	0.170962	0.392897	1.08415	0.788519	Not significant	34.6167	53.1767	0.200723	0.284125	0.388474	Not significant
AT1G11480	0.620243	0.796698	0.966113	1.13578	Not significant	44.9433	78.08	0.368238	0.00748658	0.0166245	Not significant
AT1G11490	0.450782	0.674422	1.02587	1.00113	Not significant	0.176667	1.18667	2.31364	0.00495963	0.0114506	Root > Shoot
AT1G11500	0.29681	0.538077	1.06834	1.18681	Not significant	0.553333	1.84333	1.26819	0.0861467	0.144223	Not significant
AT1G11510	0.598881	0.782298	1.02889	1.50292	Not significant	0	0	0	1	1	Not significant
AT1G11530	0.948875	0.977344	1.01212	0.896129	Not significant	39.5833	13.4133	-1.9981	3.92839e-18	3.46838e-17	Shoot > Root
AT1G11540	0.863375	0.93649	0.964272	0.942369	Not significant	0.103333	6.01667	5.46925	9.64019e-14	6.59685e-13	Root > Shoot
AT1G11545	0.000154329	0.00481485	0.810496	0.888747	Not significant	59.33	39.5467	-0.996217	1.13793e-05	3.91625e-05	Not significant
AT1G11560	0.0207727	0.110587	0.888678	0.987955	Not significant	0.0633333	0.12	0.424285	0.809567	0.865079	Not significant
AT1G11580	0.00440165	0.0428778	0.713424	0.946706	Not significant	127.223	822.93	2.25246	4.84357e-29	7.14608e-28	Root > Shoot
AT1G11590	0.398727	0.63088	0.836343	1.15784	Not significant	0	0	0	1	1	Not significant
AT1G11600	0.337863	0.576342	1.03915	1.1065	Not significant	10.9167	1.68667	-3.09837	9.31252e-18	8.07966e-17	Shoot > Root
AT1G11608	0.019336	0.105923	1.12057	1.5104	Not significant	0	0.0266667	0.828511	0.839102	1	Not significant
AT1G11610	0.137698	0.346792	1.11522	1.14805	Not significant	0	0	0	1	1	Not significant
AT1G11620	0.178439	0.402062	0.860575	0.922591	Not significant	0	0	0	1	1	Not significant
AT1G11630	0.446116	0.67133	0.952863	1.12051	Not significant	11.45	7.90667	-0.95368	9.3284e-07	3.61039e-06	Not significant
AT1G11650	0.982367	0.99267	1.00423	1.04038	Not significant	226.657	207.1	-0.560002	7.12345e-06	2.5178e-05	Not significant
AT1G11660	0.0405164	0.165766	1.12104	1.13072	Not significant	23.1933	35.8367	0.198792	0.173775	0.260215	Not significant
AT1G11670	0.753593	0.877227	0.970328	1.03028	Not significant	58.5233	241.043	1.57755	9.19022e-07	3.56042e-06	Root > Shoot
AT1G11680	0.580275	0.769721	0.989547	0.93482	Not significant	52.22	108.577	0.628236	7.28954e-07	2.8565e-06	Not significant
AT1G11700	0.0263994	0.127789	0.787372	0.924022	Not significant	7.44333	2.42333	-2.00811	0.00020615	0.000601216	Shoot > Root
AT1G11710	0.441429	0.666738	0.914658	0.952448	Not significant	1.57667	1.82	-0.183314	0.747921	0.816244	Not significant
AT1G11720	0.0833725	0.257913	1.08771	1.09341	Not significant	22.0133	5.61667	-2.41411	5.90597e-17	4.883e-16	Shoot > Root
AT1G11730	0.0112594	0.0765458	1.1837	0.627502	Not significant	1.21	1.07667	-0.582804	0.205258	0.298403	Not significant
AT1G11740	0.736844	0.866627	0.995663	0.952318	Not significant	0.77	1.53	0.599703	0.285317	0.389695	Not significant
AT1G11750	0.0211903	0.111988	1.16418	1.03953	Not significant	127.517	34.0833	-2.34006	2.07144e-41	4.99244e-40	Shoot > Root
AT1G11755	0.00044071	0.00992723	1.16562	1.18824	Not significant	9.15	10.1033	-0.275195	0.264551	0.367039	Not significant
AT1G11760	0.762448	0.882302	1.05695	1.1129	Not significant	11.4533	9.73	-0.663293	0.00611907	0.0138372	Not significant
AT1G11770	0.396105	0.628745	1.06353	0.985432	Not significant	0	0	0	1	1	Not significant
AT1G11780	0.560939	0.756281	1.02613	1.00519	Not significant	11.57	10.8533	-0.50739	0.0373623	0.0695141	Not significant
AT1G11785	0.382205	0.617071	1.00535	0.654679	Not significant	1.25	0.393333	-2.10869	0.0151082	0.0311627	Shoot > Root
AT1G11790	0.000927097	0.0161177	1.22221	1.00325	Not significant	25.79	20.7133	-0.740109	2.02425e-06	7.58635e-06	Not significant
AT1G11800	0.0440647	0.174469	1.12429	0.687122	Not significant	4.84	6.37333	-0.0229874	0.924732	0.947867	Not significant
AT1G11810	0.00139772	0.0209897	1.22974	1.59581	Not significant	0.0266667	0.106667	1.75801	0.416244	0.525342	Not significant
AT1G11820	0.301112	0.542699	0.927387	0.807377	Not significant	36.7367	24.6133	-0.985363	1.30106e-05	4.44516e-05	Not significant
AT1G11840	0.343226	0.581751	0.927424	0.928171	Not significant	283.127	1353.26	1.80991	1.3734e-14	9.92008e-14	Root > Shoot
AT1G11860	0.331747	0.570818	1.10545	0.876379	Not significant	910.23	131.56	-3.23991	3.60828e-45	1.00549e-43	Shoot > Root
AT1G11870	6.89233e-05	0.00278254	1.2642	0.94474	Not significant	27.9867	11.3567	-1.73382	3.87932e-17	3.24383e-16	Shoot > Root
AT1G11880	0.523838	0.730015	1.05564	1.15415	Not significant	3.54	5.03	0.0999703	0.754143	0.821474	Not significant
AT1G11890	0.00576573	0.0507539	1.15513	1.01411	Not significant	81.98	76.4433	-0.530665	8.82854e-05	0.00027203	Not significant
AT1G11900	0.00052966	0.0112359	1.1535	0.930156	Not significant	2.57667	2.27333	-0.587976	0.213049	0.307714	Not significant
AT1G11905	0.776435	0.890177	0.946961	1.25019	Not significant	15.9167	21.0233	-0.0186993	0.926931	0.949471	Not significant
AT1G11910	0.19773	0.427065	0.920504	0.914075	Not significant	181.093	422.223	0.788146	7.39888e-06	2.60928e-05	Not significant
AT1G11915	5.43713e-05	0.002348	0.83835	0.952043	Not significant	1.08333	2.54667	0.829191	0.0702045	0.120753	Not significant
AT1G11920	0.632547	0.805999	1.00228	1.01666	Not significant	0.0966667	2.36333	4.29024	5.09518e-06	1.82668e-05	Root > Shoot
AT1G11930	0.678547	0.83332	0.929274	1.08734	Not significant	50.89	41.7667	-0.719967	3.5184e-05	0.000114005	Not significant
AT1G11940	0.978583	0.990844	0.92977	1.0262	Not significant	7.04667	8.45667	-0.158557	0.464724	0.572504	Not significant
AT1G11950	0.639686	0.809855	1.02261	0.846497	Not significant	5.1	5.93667	-0.218459	0.311345	0.417996	Not significant
AT1G11960	0.688256	0.838401	1.01331	0.957985	Not significant	83.2933	62.77	-0.849701	0.000243645	0.0007042	Not significant
AT1G11990	0.246069	0.483888	1.05188	0.873622	Not significant	0.0933333	0.0366667	-1.77169	0.293545	0.398415	Not significant
AT1G12000	0.415106	0.644385	0.971478	1.05853	Not significant	54.9267	210.073	1.494	2.46748e-14	1.75005e-13	Root > Shoot
AT1G12010	0.781961	0.893742	1.02423	1.28268	Not significant	3.53333	23.4367	2.30094	9.93921e-17	8.09542e-16	Root > Shoot
AT1G12020	0.230004	0.464526	1.06128	0.70017	Not significant	2.58	4.01333	0.22186	0.513792	0.61779	Not significant
AT1G12030	0.509505	0.71938	0.925891	0.553973	Not significant	0.533333	0.06	-3.64694	0.0107584	0.0229881	Shoot > Root
AT1G12040	0.152581	0.368136	1.10021	0.892683	Not significant	0.12	31.8767	7.59139	4.40252e-14	3.06705e-13	Root > Shoot
AT1G12050	0.392887	0.625817	1.05317	1.07736	Not significant	26.3733	40.5967	0.179536	0.410312	0.519582	Not significant
AT1G12060	0.41204	0.64254	1.00943	0.69144	Not significant	3.67333	6.90667	0.482841	0.157704	0.240198	Not significant
AT1G12070	0.0901722	0.270363	0.961679	0.616517	Not significant	0.316667	0.593333	0.502837	0.561383	0.660614	Not significant
AT1G12080	0.544246	0.745208	0.972004	1.30149	Not significant	49.08	180.53	1.47736	3.97393e-08	1.77257e-07	Root > Shoot
AT1G12090	0.243952	0.481169	1.13565	0.621479	Not significant	464.397	98.9933	-2.65885	9.05208e-37	1.85347e-35	Shoot > Root
AT1G12110	0.816928	0.913225	0.96565	0.964185	Not significant	82.1833	220.887	1.02752	0.00138587	0.00354514	Root > Shoot
AT1G12120	0.000141222	0.00452284	0.792874	0.986092	Not significant	34.7533	41.0933	-0.196855	0.275629	0.379324	Not significant
AT1G12130	0.00573849	0.0506425	0.891579	0.888286	Not significant	0	0.276667	4.30585	0.0274979	0.0531298	Not significant
AT1G12140	0.0774995	0.246551	0.890723	0.877996	Not significant	27.04	82.4033	1.15947	8.70671e-06	3.0445e-05	Root > Shoot
AT1G12150	0.639362	0.809855	0.948717	0.805998	Not significant	0	2.95	7.97548	7.84011e-09	3.71975e-08	Root > Shoot
AT1G12160	0.740344	0.869094	1.01982	1.07024	Not significant	0.493333	23.0233	5.14714	5.21948e-49	1.6409e-47	Root > Shoot
AT1G12170	0.694199	0.841441	0.986056	1.47342	Not significant	0	0	0	1	1	Not significant
AT1G12190	0.697066	0.843413	1.00204	1.07366	Not significant	0	0.03	0.828512	0.839101	1	Not significant
AT1G12200	0.722808	0.859729	1.07279	1.1292	Not significant	10.9867	69.1533	2.23683	2.61174e-20	2.56887e-19	Root > Shoot
AT1G12210	0.957622	0.981366	0.948054	1.1871	Not significant	2.29667	2.18667	-0.50677	0.0688651	0.118718	Not significant
AT1G12211	0.11663	0.315419	1.07991	0.932046	Not significant	0.0266667	0.0866667	1.18493	0.495053	0.600722	Not significant
AT1G12220	0.759802	0.881107	0.978401	0.962361	Not significant	2.27333	2.71	-0.17852	0.575592	0.673798	Not significant
AT1G12230	0.585227	0.772765	1.03574	0.971576	Not significant	78.8633	105.78	-0.0107112	0.945221	0.96193	Not significant
AT1G12240	0.470373	0.688461	1.12099	1.01527	Not significant	227.67	172.097	-0.83743	2.85386e-07	1.16829e-06	Not significant
AT1G12244	0.19764	0.426982	1.11849	1.01777	Not significant	9.55	4.1	-1.66307	9.15048e-07	3.54619e-06	Shoot > Root
AT1G12250	0.0847289	0.260375	1.13147	0.905547	Not significant	46.08	6.48333	-3.26711	1.84306e-44	5.04047e-43	Shoot > Root
AT1G12260	0.318017	0.557681	0.938153	1.05603	Not significant	2.45	6.96	1.07512	5.06022e-06	1.81553e-05	Root > Shoot
AT1G12270	0.526904	0.732091	1.04741	0.800749	Not significant	39.1933	52.9633	0.00941211	0.935483	0.955384	Not significant
AT1G12280	3.63895e-05	0.00183799	1.2518	0.927994	Not significant	3.58667	2.67	-0.857203	0.000641286	0.00173867	Not significant
AT1G12290	0.0414396	0.167972	1.08326	0.987672	Not significant	1.73667	3.27667	0.489549	0.0444193	0.0808489	Not significant
AT1G12300	0.159928	0.378698	1.05795	0.959274	Not significant	1.15333	1.47333	-0.0682137	0.825721	0.877205	Not significant
AT1G12320	0.202849	0.433634	1.04185	0.892119	Not significant	2.98333	3.83333	-0.0628467	0.784782	0.845265	Not significant
AT1G12310	0.590652	0.77625	0.966085	1.06985	Not significant	54	84.8733	0.223936	0.0626244	0.109239	Not significant
AT1G12330	0.31387	0.554116	0.959858	1.04794	Not significant	9.47	1.15667	-3.42917	3.2652e-17	2.73907e-16	Shoot > Root
AT1G12350	0.0552017	0.200448	0.839692	0.903154	Not significant	11.6267	17.4467	0.161134	0.341789	0.44954	Not significant
AT1G12360	0.0214921	0.112889	1.0912	0.952231	Not significant	53.2633	68.3933	-0.078969	0.666613	0.751363	Not significant
AT1G12370	0.00590681	0.0513454	0.834729	1.05893	Not significant	3.35667	9.71	1.09896	0.000388247	0.00108899	Root > Shoot
AT1G12380	0.0424666	0.170483	1.05519	1.1556	Not significant	4.02667	5.87333	0.113336	0.630556	0.721147	Not significant
AT1G12390	0.00441339	0.0429374	0.676703	0.625367	Not significant	14.8467	29.2633	0.558963	0.00117684	0.00304384	Not significant
AT1G12400	0.58945	0.775395	0.955799	0.981734	Not significant	6.74667	17.52	0.962954	0.00144469	0.00368721	Not significant
AT1G12410	0.0911867	0.272054	0.780507	0.977527	Not significant	160.703	51.03	-2.09196	2.94003e-36	5.92712e-35	Shoot > Root
AT1G12420	0.000670491	0.0131074	0.813717	0.957085	Not significant	12.99	10.8733	-0.7333	0.0823081	0.138664	Not significant
AT1G12430	0.00422499	0.0416566	1.13028	0.956963	Not significant	14.47	13.3833	-0.538891	0.00185059	0.0046395	Not significant
AT1G12440	0.0275739	0.131182	0.921457	1.02941	Not significant	91.6367	54.6033	-1.18531	1.1188e-08	5.23643e-08	Shoot > Root
AT1G12450	0.351238	0.589277	1.00521	0.926633	Not significant	17.5767	18.8333	-0.35736	0.346209	0.454414	Not significant
AT1G12460	0.110874	0.305987	1.05789	0.966255	Not significant	4.91	2.22667	-1.52896	0.000267292	0.000768209	Shoot > Root
AT1G12470	0.0164319	0.0963191	1.06128	1.09164	Not significant	21.8467	29.0167	-0.012163	0.943079	0.960621	Not significant
AT1G12480	0.0346789	0.150784	1.06445	0.932255	Not significant	3.03	0	-8.61052	5.40771e-10	2.84485e-09	Shoot > Root
AT1G12490	0.495931	0.708406	1.04381	1.39729	Not significant	0.05	0.0333333	-0.978879	0.73505	1	Not significant
AT1G12500	0.177468	0.40078	0.856826	0.939501	Not significant	42.0067	45.2	-0.319248	0.0285641	0.0549195	Not significant
AT1G12520	0.137494	0.346583	0.930928	1.27231	Not significant	11.6867	18.81	0.269051	0.334137	0.441919	Not significant
AT1G12530	0.588711	0.774822	0.983794	1.13468	Not significant	11.05	25.16	0.761048	9.23073e-05	0.000283459	Not significant
AT1G12540	0.247182	0.484745	0.962317	0.96122	Not significant	0.08	0.26	1.28887	0.355245	0.464281	Not significant
AT1G12550	0.0422553	0.169865	0.901712	1.44683	Not significant	5.39	5.42	-0.422374	0.103962	0.169176	Not significant
AT1G12560	0.0303603	0.138629	0.833969	1.21411	Not significant	0.223333	55.3833	7.53806	2.88644e-30	4.48924e-29	Root > Shoot
AT1G12570	0.653889	0.81887	0.950488	0.947995	Not significant	3.00333	0.146667	-4.80323	3.75842e-15	2.80862e-14	Shoot > Root
AT1G12580	0.204163	0.435122	1.11148	1.09362	Not significant	63.9233	28.2633	-1.6177	4.83365e-17	4.019e-16	Shoot > Root
AT1G12600	0.181707	0.406192	1.20292	0.864737	Not significant	0.603333	1.31333	0.674574	0.198059	0.290139	Not significant
AT1G12610	0.0211147	0.111717	0.730621	1.15406	Not significant	64.4433	79.3267	-0.181671	0.674047	0.757676	Not significant
AT1G12620	0.684592	0.836489	0.997336	0.919786	Not significant	4.38333	3.34	-0.813979	0.00251236	0.00616527	Not significant
AT1G12640	0.877054	0.942487	0.984704	1.00289	Not significant	21.22	40.15	0.49453	0.00640409	0.0144166	Not significant
AT1G12650	0.680364	0.834301	0.970131	0.819321	Not significant	20.96	34.1467	0.289792	0.186274	0.275792	Not significant
AT1G12680	0.80681	0.907524	0.971905	1.06878	Not significant	15.04	18.4133	-0.147087	0.580474	0.677661	Not significant
AT1G12700	0.668314	0.827942	1.00587	1.1796	Not significant	1.65333	1.34667	-0.707837	0.0524759	0.0934541	Not significant
AT1G12710	0.204735	0.435508	0.933327	0.846376	Not significant	11.39	15.1533	-0.0190812	0.921065	0.945289	Not significant
AT1G12730	0.113363	0.310058	1.14296	1.25029	Not significant	3.17	3.63667	-0.220201	0.435489	0.54383	Not significant
AT1G12740	0.427909	0.654608	0.956084	0.915757	Not significant	0.743333	24.5033	4.58867	9.70588e-23	1.07855e-21	Root > Shoot
AT1G12750	0.251461	0.489702	1.06181	0.945757	Not significant	19.2433	13.5733	-0.931983	1.74395e-05	5.86222e-05	Not significant
AT1G12760	0.385244	0.619725	1.05522	1.11159	Not significant	57.3333	61.5567	-0.328507	0.0315962	0.0600239	Not significant
AT1G12770	0.734135	0.86499	1.00559	0.744437	Not significant	37.3367	11.25	-2.1767	1.27668e-14	9.24699e-14	Shoot > Root
AT1G12775	0.000151959	0.00475645	1.25944	1.25466	Not significant	1.85667	1.72667	-0.524888	0.105784	0.171739	Not significant
AT1G12790	0.12843	0.333149	1.05712	1.00016	Not significant	3.69	2.59	-0.928524	0.00856849	0.0187738	Not significant
AT1G12800	0.931742	0.969893	0.941237	1.00701	Not significant	97.7267	10.3867	-3.66697	1.38069e-80	9.53404e-79	Shoot > Root
AT1G12810	0.0188492	0.104378	1.16215	1.37592	Not significant	39.69	67.7933	0.343595	0.0179313	0.0362894	Not significant
AT1G12820	0.00135771	0.0205774	1.233	1.13011	Not significant	22.91	26.1833	-0.212781	0.364152	0.473347	Not significant
AT1G12840	0.0666729	0.22434	1.18978	0.817761	Not significant	60.4533	98.7467	0.27787	0.0339098	0.0638882	Not significant
AT1G12850	0.0402082	0.165088	1.1305	0.892046	Not significant	37.78	44.9067	-0.169135	0.293322	0.398204	Not significant
AT1G12855	0.928491	0.968707	1.00046	0.941358	Not significant	0.106667	0	-3.51394	0.231187	0.329167	Not significant
AT1G12860	0.024026	0.120941	1.15029	0.844538	Not significant	14.7	1.07333	-4.19139	3.01379e-38	6.46907e-37	Shoot > Root
AT1G12870	0.479843	0.69571	1.00784	0.874583	Not significant	0.133333	0	-3.61623	0.103645	0.168719	Not significant
AT1G12880	0.0173571	0.0995395	1.1044	0.928025	Not significant	11.14	5.00333	-1.57436	1.76094e-09	8.86002e-09	Shoot > Root
AT1G12910	0.0207117	0.110451	1.0967	0.798916	Not significant	29.7333	43.38	0.123158	0.402529	0.512066	Not significant
AT1G12920	0.210066	0.441604	0.953134	1.13802	Not significant	71.3967	101.603	0.0963863	0.590217	0.686172	Not significant
AT1G12930	0.850371	0.930367	0.903795	1.04147	Not significant	7.02667	9.22333	-0.0331733	0.840664	0.888368	Not significant
AT1G12940	0.60266	0.784848	1.03202	1.23389	Not significant	0.17	0	-4.51154	0.0127871	0.026843	Shoot > Root
AT1G12950	0.957985	0.981471	1.03067	1.0122	Not significant	10.4367	158.973	3.47123	2.18829e-26	2.87222e-25	Root > Shoot
AT1G12970	0.0285803	0.134207	0.81871	1.06821	Not significant	9.72333	21.84	0.734663	0.00012475	0.000375783	Not significant
AT1G12980	0.550318	0.749503	1.07813	1.32274	Not significant	0.736667	0	-5.99819	4.98382e-05	0.00015878	Shoot > Root
AT1G12990	0.226349	0.460323	1.04792	0.863966	Not significant	21.2467	16.87	-0.774581	0.000530508	0.00145899	Not significant
AT1G13000	0.022871	0.117323	1.11004	0.957622	Not significant	16.0667	18.6467	-0.202421	0.298023	0.403493	Not significant
AT1G13020	0.00286075	0.032661	1.17787	1.05583	Not significant	25.3967	30.2467	-0.171692	0.199758	0.291956	Not significant
AT1G13030	0.752015	0.876199	0.938338	0.957912	Not significant	5.07667	7.97	0.218272	0.325014	0.432672	Not significant
AT1G13040	0.00657111	0.0549935	1.13589	1.18258	Not significant	2.67	4.57333	0.352724	0.14975	0.230137	Not significant
AT1G13050	0.00279393	0.032322	1.13409	1.25829	Not significant	4.63	7.77333	0.322417	0.221621	0.317833	Not significant
AT1G13060	0.0187479	0.104094	1.10949	1.13399	Not significant	97.88	168.807	0.353758	0.00922297	0.0200418	Not significant
AT1G13080	0.915517	0.963235	1.01086	1.0634	Not significant	4.07	22.02	1.98815	4.33773e-08	1.92536e-07	Root > Shoot
AT1G13090	0.697336	0.843413	1.00847	1.4215	Not significant	10.2233	9.48667	-0.556361	0.144499	0.223467	Not significant
AT1G13100	0.455733	0.677792	0.955204	1.29211	Not significant	3.36667	9.66667	1.10563	0.000475237	0.00131636	Root > Shoot
AT1G13110	0.536609	0.739882	0.934044	1.13425	Not significant	60.7267	90.6267	0.166453	0.545471	0.646184	Not significant
AT1G13120	0.00068717	0.0132639	0.838666	1.08019	Not significant	10.0933	13.1367	-0.0349813	0.870307	0.909875	Not significant
AT1G13130	0.117366	0.316845	1.05487	0.958857	Not significant	0.383333	3.5	2.75774	0.00017529	0.000516654	Root > Shoot
AT1G13140	0.338928	0.577411	1.05252	1.12319	Not significant	0.0133333	0.02	-0.133265	0.973946	1	Not significant
AT1G13150	0.66745	0.827224	0.930553	1.08983	Not significant	0	0	0	1	1	Not significant
AT1G13160	0.212643	0.44482	1.0019	1.24552	Not significant	16.3267	24.52	0.171151	0.37541	0.48469	Not significant
AT1G13170	0.458636	0.679743	1.01439	0.81501	Not significant	13.0633	24.3033	0.473916	0.00135757	0.00347539	Not significant
AT1G13180	0.475102	0.692184	1.04136	0.927155	Not significant	11.24	15.7867	0.0629589	0.729636	0.802202	Not significant
AT1G13190	0.774588	0.888948	0.953127	1.13906	Not significant	39.5233	31.73	-0.757575	0.00012225	0.000368771	Not significant
AT1G13195	0.750417	0.875043	0.950558	0.807226	Not significant	10.9	23.78	0.702352	0.000289772	0.000828267	Not significant
AT1G13200	0.66114	0.823096	1.01996	0.997709	Not significant	0.0166667	0.0533333	0.773053	0.835574	1	Not significant
AT1G13210	0.169974	0.39211	1.11988	0.920892	Not significant	50.1767	61.7067	-0.179256	0.654786	0.741042	Not significant
AT1G13220	0.595328	0.779994	0.975724	0.974644	Not significant	15.26	15.4767	-0.402388	0.00396215	0.00933527	Not significant
AT1G13230	0.917785	0.964206	0.958426	1.07865	Not significant	0.0766667	0.106667	0.162827	0.920197	0.944794	Not significant
AT1G13250	0.0437774	0.173949	0.909742	0.98875	Not significant	9.82667	15.3233	0.230982	0.40353	0.512952	Not significant
AT1G13260	0.0133151	0.0846492	0.855288	0.949315	Not significant	137.877	267.687	0.531045	0.0129461	0.0271454	Not significant
AT1G13270	0.0219653	0.114474	0.854001	1.01472	Not significant	63.24	6.97333	-3.62526	8.30633e-31	1.33054e-29	Shoot > Root
AT1G13280	0.408923	0.63959	1.0603	0.741219	Not significant	26.95	91.53	1.33913	9.95636e-19	9.07636e-18	Root > Shoot
AT1G13290	0.493295	0.705882	1.04881	1.47337	Not significant	0	0	0	1	1	Not significant
AT1G13300	0.235111	0.471064	0.946002	1.31767	Not significant	2.48333	42.1533	3.64916	3.75773e-35	7.19961e-34	Root > Shoot
AT1G13320	0.948648	0.977217	0.902717	1.06422	Not significant	41.6367	56.3433	0.0145029	0.909199	0.937488	Not significant
AT1G13330	0.877725	0.942854	0.945407	1.06596	Not significant	1.80333	3.5	0.54148	0.211297	0.30569	Not significant
AT1G13340	0.922124	0.966021	0.985701	0.905367	Not significant	10.4833	22.7033	0.655887	0.0546924	0.0968666	Not significant
AT1G13350	0.555482	0.753011	0.983296	1.102	Not significant	21.4767	14.8333	-0.960254	1.51722e-12	9.61407e-12	Not significant
AT1G13360	0.119346	0.31986	0.906772	0.819291	Not significant	37.34	83.1333	0.733136	1.92071e-06	7.21901e-06	Not significant
AT1G13380	0.895931	0.953568	0.964566	1.16762	Not significant	45.4133	43.1933	-0.500923	0.000870195	0.00230463	Not significant
AT1G13390	0.26124	0.499958	0.956611	0.813453	Not significant	47.97	58.7467	-0.148932	0.557939	0.657482	Not significant
AT1G13400	0.160809	0.379964	1.05639	1.23907	Not significant	0.433333	0.0666667	-3.17172	0.0246524	0.0481712	Shoot > Root
AT1G13410	0.734564	0.865263	1.00051	0.878712	Not significant	1.5	2.45667	0.297584	0.383142	0.492568	Not significant
AT1G13420	0.0249592	0.123749	1.1091	1.045	Not significant	4.06667	70.6767	3.59834	7.15734e-05	0.000223165	Root > Shoot
AT1G13430	0.421362	0.64915	0.947925	0.936071	Not significant	0.293333	4.3	3.46542	1.18565e-07	5.05036e-07	Root > Shoot
AT1G13440	0.155552	0.372023	0.937047	1.08588	Not significant	964.743	1432.63	0.122955	0.588272	0.684458	Not significant
AT1G13450	0.447409	0.672022	1.05135	1.09257	Not significant	23.4367	29.1233	-0.111159	0.454282	0.562555	Not significant
AT1G13460	0.1492	0.363303	1.13444	0.992652	Not significant	9.49667	14.0967	0.178543	0.624983	0.71627	Not significant
AT1G13470	0.563716	0.758335	1.04612	1.04214	Not significant	0.426667	0.0966667	-2.54498	0.0174349	0.0354005	Shoot > Root
AT1G13480	0.0891705	0.26856	0.840826	1.23268	Not significant	0.606667	7.44	3.18455	6.03227e-09	2.88938e-08	Root > Shoot
AT1G13490	0.984242	0.993746	0.993598	0.916282	Not significant	0	0.183333	3.36594	0.128072	0.202193	Not significant
AT1G13500	0.5871	0.773974	0.969144	1.05164	Not significant	0	2.59	7.16689	3.88152e-08	1.73464e-07	Root > Shoot
AT1G13510	0.00581551	0.0509018	0.835604	1.18981	Not significant	0.24	8.38	4.74941	9.77338e-22	1.03153e-20	Root > Shoot
AT1G13520	0.0441645	0.174689	0.897797	1.15201	Not significant	0.966667	11.34	3.13021	1.87894e-08	8.63118e-08	Root > Shoot
AT1G13530	0.87381	0.941029	0.959685	0.584901	Not significant	0.27	7.80333	4.49156	3.02863e-17	2.54334e-16	Root > Shoot
AT1G13540	0.16048	0.379458	1.04404	1.06109	Not significant	0.223333	2.65333	3.13988	2.25487e-05	7.47506e-05	Root > Shoot
AT1G13550	0.135221	0.343414	1.04832	1.09848	Not significant	0.236667	2.29667	2.84217	1.28005e-05	4.37909e-05	Root > Shoot
AT1G13560	0.00026402	0.00705699	1.30141	1.23001	Not significant	116.813	111.98	-0.480376	0.00518482	0.0119284	Not significant
AT1G13580	0.161333	0.380595	0.970529	1.15217	Not significant	7.43667	21.8367	1.14766	2.01562e-05	6.72168e-05	Root > Shoot
AT1G13590	0.000331143	0.00822561	0.728126	0.878057	Not significant	0.293333	23.6333	5.95021	1.14882e-26	1.5223e-25	Root > Shoot
AT1G13610	0.155062	0.37155	0.942676	0.826889	Not significant	0.536667	3.68	2.34609	0.000120386	0.000363286	Root > Shoot
AT1G13620	0.427784	0.654535	1.01091	1.23214	Not significant	0.1	7	5.78264	1.55776e-07	6.55829e-07	Root > Shoot
AT1G13630	0.360058	0.597949	1.14266	1.25109	Not significant	2.25667	1.28	-1.22646	0.000355065	0.00100248	Shoot > Root
AT1G13635	0.776782	0.890441	0.979017	0.876553	Not significant	0.436667	7.88667	3.73648	7.5999e-23	8.55834e-22	Root > Shoot
AT1G13640	0.00337325	0.0362474	0.783631	0.960907	Not significant	29.45	33.5167	-0.232881	0.170355	0.25599	Not significant
AT1G13650	0.0941494	0.277178	0.621687	0.964603	Not significant	2.57333	0	-8.28859	5.31789e-10	2.79947e-09	Shoot > Root
AT1G13670	0.092163	0.274004	0.968477	0.881285	Not significant	8.46667	33.8933	1.60901	0.000287018	0.000820894	Root > Shoot
AT1G13680	0.199555	0.429671	0.975782	0.838125	Not significant	0.243333	0	-4.43991	0.0207589	0.0413863	Shoot > Root
AT1G13690	0.751231	0.875729	1.00231	0.812444	Not significant	25.4533	27.5067	-0.312444	0.0776299	0.131697	Not significant
AT1G13700	0.295489	0.536617	0.921792	1.53621	Not significant	13.26	27.31	0.553873	0.297218	0.402588	Not significant
AT1G13710	0.611585	0.791213	1.08361	0.810243	Not significant	6.68667	0.64	-3.79773	1.18145e-11	7.03581e-11	Shoot > Root
AT1G13730	0.0031682	0.0348274	0.819015	0.685742	Not significant	18.0633	38.4467	0.668419	6.10939e-06	2.17505e-05	Not significant
AT1G13740	0.0133665	0.0847407	1.17216	0.972822	Not significant	18.69	9.43	-1.44129	1.03622e-05	3.57927e-05	Shoot > Root
AT1G13750	0.475776	0.69248	1.00163	1.0662	Not significant	4.18	8.92667	0.656689	0.00920442	0.0200034	Not significant
AT1G13760	0.0425348	0.17065	1.14353	0.888842	Not significant	0	0	0	1	1	Not significant
AT1G13770	0.280533	0.520462	1.06446	1.00964	Not significant	7.72333	8.28	-0.323569	0.12822	0.202399	Not significant
AT1G13780	0.187506	0.413274	1.05681	1.0763	Not significant	4.29333	5.95	0.0571839	0.82242	0.874764	Not significant
AT1G13790	7.92116e-08	2.4546e-05	1.29876	1.21094	Not significant	8.14	0.613333	-4.16842	2.08008e-25	2.61923e-24	Shoot > Root
AT1G13800	0.0709739	0.233267	1.10637	1.06691	Not significant	0.966667	1.42667	0.136527	0.692406	0.773035	Not significant
AT1G13810	0.0393484	0.162694	1.23018	0.906123	Not significant	6.27667	8.64667	0.0492024	0.885859	0.921023	Not significant
AT1G13820	0.0357661	0.153843	1.17769	1.03676	Not significant	35.9233	5.87667	-3.05301	2.67441e-41	6.43252e-40	Shoot > Root
AT1G13830	0.203056	0.433845	0.90824	0.943165	Not significant	0.3	10.6933	4.69775	6.64678e-13	4.31281e-12	Root > Shoot
AT1G13860	0.694505	0.841649	1.02386	1.00324	Not significant	7.14	12.3633	0.377749	0.0899077	0.14958	Not significant
AT1G13870	0.975147	0.989443	1.02045	1.16268	Not significant	20.3367	19.6067	-0.478569	0.0114674	0.0243241	Not significant
AT1G13880	0.526375	0.731843	1.03858	1.08937	Not significant	41.5533	54.0033	-0.0643127	0.780334	0.842482	Not significant
AT1G13890	0.11842	0.318421	1.04664	1.11071	Not significant	0	0.0666667	1.77857	0.657859	1	Not significant
AT1G13900	0.0485789	0.18489	0.907609	1.07059	Not significant	17.5	20.6067	-0.188897	0.308141	0.414475	Not significant
AT1G13910	0.0643717	0.219528	0.91159	0.84483	Not significant	1.64	5.75333	1.38659	3.08161e-05	0.000100523	Root > Shoot
AT1G13920	0.0762696	0.243755	1.0978	0.933763	Not significant	3.42333	10.8967	1.24628	6.18154e-07	2.44223e-06	Root > Shoot
AT1G13930	0.00364538	0.037837	1.20603	1.0079	Not significant	520.333	880.767	0.300848	0.440815	0.549229	Not significant
AT1G13940	0.881081	0.944977	1.03408	1.07554	Not significant	5.65667	7.99333	0.0860647	0.724502	0.798458	Not significant
AT1G13950	0.41387	0.64366	0.980122	1.04403	Not significant	6.75	34.54	1.94083	8.04909e-17	6.58325e-16	Root > Shoot
AT1G13960	0.220453	0.454197	1.07059	1.04908	Not significant	26.9467	38.9367	0.0922986	0.639912	0.729015	Not significant
AT1G13970	0.85833	0.93408	1.01268	0.947662	Not significant	0.636667	9.21667	3.43528	1.39063e-20	1.38809e-19	Root > Shoot
AT1G13980	0.0303528	0.138622	0.8307	1.13973	Not significant	19.7833	25.4333	-0.0576828	0.729004	0.801843	Not significant
AT1G13990	0.364908	0.601768	0.923618	0.947124	Not significant	31.4533	23.42	-0.85973	6.0009e-05	0.000189212	Not significant
AT1G14000	0.521006	0.727865	0.959835	0.876379	Not significant	77.9333	87.5633	-0.266747	0.0911647	0.151461	Not significant
AT1G14010	0.415609	0.644726	0.938965	0.891433	Not significant	38.2533	87.7533	0.770358	3.27941e-07	1.33437e-06	Not significant
AT1G14020	0.323299	0.562486	0.963575	1.15977	Not significant	11.4	14.4933	-0.0672729	0.766177	0.831352	Not significant
AT1G14030	0.147638	0.361003	1.06589	1.07506	Not significant	26.1033	2.10333	-4.07773	1.02055e-40	2.39114e-39	Shoot > Root
AT1G14040	0.81547	0.912485	0.996786	0.679999	Not significant	4.03333	40.8833	2.9173	7.3815e-31	1.18401e-29	Root > Shoot
AT1G14060	0.988189	0.995119	0.97741	1.19479	Not significant	17.5033	28.3233	0.280226	0.232352	0.330367	Not significant
AT1G14080	0.491002	0.704429	1.04697	1.01284	Not significant	0.193333	13.0467	5.74846	1.85314e-26	2.44185e-25	Root > Shoot
AT1G14110	0.0389072	0.161814	1.11343	1.59399	Not significant	0	0.0233333	0.828509	0.839102	1	Not significant
AT1G14120	0.90592	0.958372	0.998141	1.09347	Not significant	8.54667	194.23	4.07538	3.64964e-70	1.99392e-68	Root > Shoot
AT1G14130	0.287677	0.528518	0.927285	1.00737	Not significant	11.05	33.1267	1.1573	2.44721e-12	1.52688e-11	Root > Shoot
AT1G14140	0.0149504	0.0910509	0.848325	1.02885	Not significant	17.8867	15.9933	-0.586219	0.00128992	0.0033152	Not significant
AT1G14150	0.992	0.996563	0.974724	1.05252	Not significant	103.193	0.416667	-8.4178	2.27258e-43	5.91951e-42	Shoot > Root
AT1G14160	0.288947	0.529758	1.12845	1.15216	Not significant	0.113333	22.5	7.30135	6.33259e-20	6.12879e-19	Root > Shoot
AT1G14170	0.661619	0.823334	0.985579	1.02161	Not significant	15.1967	47.1467	1.20608	1.10185e-09	5.65874e-09	Root > Shoot
AT1G14180	0.0499396	0.188229	0.93493	1.28956	Not significant	5.18	6.28	-0.149046	0.515663	0.619389	Not significant
AT1G14185	0.0307119	0.13951	0.894406	0.919637	Not significant	0.336667	11.19	4.65553	2.07883e-29	3.1119e-28	Root > Shoot
AT1G14190	0.0300302	0.13789	1.12647	0.949396	Not significant	2.71667	7.08667	0.982325	0.0105276	0.022544	Not significant
AT1G14200	0.0264781	0.128041	1.18199	1.14495	Not significant	11.8633	33.33	1.06479	0.000105855	0.000322413	Root > Shoot
AT1G14205	0.724035	0.860138	1.06371	0.960451	Not significant	4.96667	2.40333	-1.47757	0.00695451	0.0155456	Shoot > Root
AT1G14210	0.0508731	0.190026	0.890448	1.07838	Not significant	35.7	141.327	1.57732	1.62422e-11	9.57096e-11	Root > Shoot
AT1G14220	0.215251	0.448108	0.922755	1.10392	Not significant	0.106667	16.2533	6.69807	9.17621e-17	7.48691e-16	Root > Shoot
AT1G14230	0.0154658	0.0928395	0.887061	1.1576	Not significant	11.5	33.4933	1.11644	4.69518e-10	2.48332e-09	Root > Shoot
AT1G14240	0.0052819	0.047949	0.823729	1.01308	Not significant	2.14667	64.1367	4.46174	3.93681e-28	5.60122e-27	Root > Shoot
AT1G14250	0.0519719	0.192719	1.09346	1.14178	Not significant	17.4267	0.0933333	-8.08061	8.22708e-28	1.1538e-26	Shoot > Root
AT1G14260	0.0416271	0.16844	1.10756	0.929503	Not significant	1.38667	4.08333	1.12198	0.0160822	0.0329351	Root > Shoot
AT1G14270	0.0295583	0.13639	1.17669	1.05911	Not significant	51.5733	3.83667	-4.1816	1.10072e-74	6.52863e-73	Shoot > Root
AT1G14290	0.0582608	0.207288	1.12131	0.95032	Not significant	36.6067	46.65	-0.0873235	0.709734	0.786933	Not significant
AT1G14300	0.667275	0.827224	0.943833	0.888844	Not significant	17.19	21.4933	-0.102882	0.58298	0.679778	Not significant
AT1G14310	0.567744	0.760807	1.04452	1.06921	Not significant	13.2133	9.98	-0.83377	0.000108311	0.000329253	Not significant
AT1G14315	0.279975	0.51972	1.02325	1.04783	Not significant	0.103333	0	-2.52025	0.361895	1	Not significant
AT1G14320	0.248476	0.486535	1.04891	1.05181	Not significant	490.247	795.517	0.264498	0.130652	0.205523	Not significant
AT1G14330	0.00520334	0.0476129	0.844653	0.801601	Not significant	37.9433	42.4067	-0.293984	0.354712	0.463738	Not significant
AT1G14345	0.0287604	0.134593	0.829549	1.1666	Not significant	59.32	1.56	-5.69915	2.99818e-59	1.25843e-57	Shoot > Root
AT1G14350	0.00578355	0.050847	1.19186	0.905486	Not significant	8.38667	13.2633	0.227369	0.250082	0.350163	Not significant
AT1G14360	0.602563	0.784772	1.04107	1.34473	Not significant	13.7367	42.8967	1.20682	2.61729e-09	1.29856e-08	Root > Shoot
AT1G14370	0.845697	0.928094	1.05003	1.00477	Not significant	23.0567	33.1833	0.0795696	0.744519	0.813776	Not significant
AT1G14380	0.216533	0.449422	1.09515	1.0895	Not significant	14.6567	24.3233	0.291308	0.17427	0.260774	Not significant
AT1G14390	0.0873539	0.265508	1.08969	1.01029	Not significant	1.04	4.57	1.71765	8.11597e-05	0.000251423	Root > Shoot
AT1G14400	0.556455	0.753429	0.980425	0.907935	Not significant	155.44	255.133	0.290425	0.00773799	0.0171166	Not significant
AT1G14410	0.554205	0.75198	0.961197	0.966688	Not significant	24.33	8.35	-1.967	6.43779e-19	5.92383e-18	Shoot > Root
AT1G14420	0.162311	0.381857	1.05433	1.07466	Not significant	0.126667	0	-4.10925	0.041609	0.0763593	Not significant
AT1G14430	0.0180025	0.101454	0.910165	1.006	Not significant	6.06	0.476667	-4.07916	8.00143e-24	9.42991e-23	Shoot > Root
AT1G14450	2.88293e-05	0.00159297	0.699247	0.913424	Not significant	83.7733	166.147	0.552116	0.00284704	0.0069127	Not significant
AT1G14460	0.293109	0.53424	0.925862	1.06927	Not significant	6.61333	6.47333	-0.441302	0.0565165	0.0996626	Not significant
AT1G14470	0.0513329	0.191028	0.892124	1.14715	Not significant	1.45667	1.35667	-0.509693	0.246721	0.346611	Not significant
AT1G14480	0.205403	0.436281	1.06169	1.23683	Not significant	4.6	8.37667	0.441582	0.0999799	0.163624	Not significant
AT1G14490	0.455221	0.677758	1.06666	1.25003	Not significant	1.01667	0.483333	-1.47657	0.0933937	0.154575	Not significant
AT1G14500	0.845047	0.927921	0.9971	1.00842	Not significant	0.0766667	0.423333	1.95662	0.199553	0.291729	Not significant
AT1G14510	0.97543	0.989495	1.02626	0.925175	Not significant	51.1533	49.59	-0.463507	0.00226588	0.00560329	Not significant
AT1G14520	0.567908	0.760983	0.997051	0.997168	Not significant	14.05	25.2667	0.400326	0.115776	0.18553	Not significant
AT1G14530	0.304978	0.546788	0.927241	1.06076	Not significant	12.65	14.6133	-0.228651	0.340661	0.448506	Not significant
AT1G14540	0.725287	0.860729	1.10403	1.15074	Not significant	23.3933	23.52	-0.528008	0.615892	0.70816	Not significant
AT1G14550	0.00599153	0.0518459	0.787099	1.32363	Not significant	0.27	8.44667	4.62493	2.15484e-08	9.82951e-08	Root > Shoot
AT1G14560	0.634995	0.807557	0.940193	1.38709	Not significant	15.49	17.5033	-0.243719	0.221366	0.317526	Not significant
AT1G14570	0.223279	0.457512	1.0717	0.919722	Not significant	42.61	62.1	0.112231	0.430226	0.538739	Not significant
AT1G14580	0.754563	0.877737	1.10855	1.04138	Not significant	19.9767	4.48	-2.58641	9.2726e-32	1.54524e-30	Shoot > Root
AT1G14590	0.547572	0.747621	0.955845	1.06657	Not significant	13.4233	6.61	-1.4458	6.06982e-09	2.90677e-08	Shoot > Root
AT1G14600	0.378338	0.613512	0.941199	0.924701	Not significant	1.85333	2.39333	-0.0705993	0.870616	0.910158	Not significant
AT1G14610	0.0714322	0.234236	0.935256	1.06984	Not significant	47.6667	76.02	0.241118	0.0818153	0.137933	Not significant
AT1G14630	0.681409	0.834965	0.986048	0.563015	Not significant	4.43333	5.47	-0.150281	0.729604	0.802202	Not significant
AT1G14640	0.0162476	0.0956107	0.844679	1.08373	Not significant	5.46333	3.63667	-1.01586	1.66017e-05	5.59016e-05	Shoot > Root
AT1G14650	1.07187e-05	0.000788551	1.32275	0.93731	Not significant	41.5433	48.11	-0.217389	0.0888383	0.148045	Not significant
AT1G14660	0.00193074	0.0257109	1.09821	1.02587	Not significant	3.52	2.56333	-0.871563	0.00109353	0.00284335	Not significant
AT1G14670	0.00609315	0.0523696	0.892069	1.1082	Not significant	108.197	149.617	0.0473973	0.759343	0.82614	Not significant
AT1G14680	0.0406532	0.166096	0.91131	0.835529	Not significant	2.58333	2.11667	-0.70907	0.0753932	0.12842	Not significant
AT1G14685	0.397511	0.629792	0.972219	0.910626	Not significant	49.87	46.3833	-0.538715	0.0307515	0.0586462	Not significant
AT1G14686	0.851835	0.93105	1.02737	1.06337	Not significant	0	0.0266667	0.828511	0.839102	1	Not significant
AT1G14688	0.549518	0.748928	0.913936	0.935463	Not significant	0	0	0	1	1	Not significant
AT1G14690	0.045386	0.17739	1.12893	0.958923	Not significant	14.29	21.54	0.167153	0.38707	0.496262	Not significant
AT1G14700	0.193147	0.421012	0.926515	0.837467	Not significant	15.4533	1.61667	-3.7015	5.17887e-23	5.87696e-22	Shoot > Root
AT1G14710	0.00010207	0.00362939	0.812413	1.045	Not significant	63.81	65.81	-0.388847	0.013394	0.0279799	Not significant
AT1G14720	0.0110261	0.0753844	0.881882	0.779569	Not significant	52.3067	61.7267	-0.192689	0.353133	0.46206	Not significant
AT1G14730	0.21113	0.442857	1.00188	0.921692	Not significant	6.27	63.7133	2.91811	5.36915e-39	1.18934e-37	Root > Shoot
AT1G14740	0.498401	0.710307	1.00191	0.984787	Not significant	112.917	102.737	-0.58212	0.0106304	0.0227352	Not significant
AT1G14750	0.616775	0.794253	0.99748	0.952884	Not significant	1.70667	2.49667	0.131244	0.707622	0.785258	Not significant
AT1G14770	0.45267	0.675837	0.915238	1.09503	Not significant	7.25333	6.07333	-0.678105	0.000676332	0.0018278	Not significant
AT1G14780	0.25766	0.496417	0.970169	1.1035	Not significant	31.8367	121.657	1.49877	2.55718e-13	1.70433e-12	Root > Shoot
AT1G14790	0.00655195	0.0548966	1.12088	1.16355	Not significant	2.21667	3.37	0.179695	0.422888	0.531562	Not significant
AT1G14800	0.375336	0.611355	0.770374	0.559413	Not significant	0	0	0	1	1	Not significant
AT1G14810	0.0469392	0.180932	1.12138	1.05341	Not significant	89.9933	70.5433	-0.781986	4.45923e-08	1.97631e-07	Not significant
AT1G14820	0.00425168	0.0418155	1.20173	0.908037	Not significant	20.2733	15.5733	-0.803976	1.22451e-05	4.19641e-05	Not significant
AT1G14830	0.0280557	0.132594	1.10218	1.02432	Not significant	73.1733	110.273	0.165055	0.224186	0.320906	Not significant
AT1G14840	0.314041	0.554243	1.03227	0.934461	Not significant	11.92	4.84	-1.72951	1.40058e-22	1.54399e-21	Shoot > Root
AT1G14850	0.0288999	0.134888	1.22529	1.03307	Not significant	12.45	20.74	0.308175	0.0184821	0.0372889	Not significant
AT1G14860	8.73823e-05	0.00330654	0.676485	0.876199	Not significant	4.53333	96.8067	3.97469	3.41863e-23	3.91529e-22	Root > Shoot
AT1G14870	0.493158	0.705861	0.949494	0.813742	Not significant	91.3733	528.317	2.06599	1.2793e-08	5.96511e-08	Root > Shoot
AT1G14880	0.467972	0.686462	0.957586	1.42405	Not significant	2.08667	0.0366667	-6.09848	6.24913e-06	2.22278e-05	Shoot > Root
AT1G14890	0.15839	0.376392	0.845595	0.625494	Not significant	34.2933	83.97	0.858831	0.00195002	0.00486822	Not significant
AT1G14900	0.283475	0.523674	0.890872	1.43388	Not significant	29.3533	69.3933	0.805388	0.000444918	0.00123777	Not significant
AT1G14910	0.520145	0.727151	0.938191	1.12067	Not significant	25.3933	31.45	-0.112092	0.485398	0.592158	Not significant
AT1G14920	0.0156153	0.0933214	0.784819	0.807043	Not significant	29.9567	18.7633	-1.06844	0.000943975	0.00248189	Shoot > Root
AT1G14940	0.730662	0.863027	1.00987	1.11473	Not significant	0	0	0	1	1	Not significant
AT1G14970	0.138961	0.348498	1.12371	1.17199	Not significant	4.70667	6.35667	0.0110682	0.961409	0.973314	Not significant
AT1G14980	0.911484	0.961418	0.995615	1.00798	Not significant	95.73	198.217	0.624118	0.000290313	0.000829711	Not significant
AT1G14990	0.39615	0.628745	0.976296	1.06955	Not significant	12.5233	19.6667	0.223709	0.239158	0.338347	Not significant
AT1G15020	0.586257	0.773499	1.09784	0.998843	Not significant	10.9	21.2433	0.542304	0.00331019	0.00793899	Not significant
AT1G15030	0.280704	0.520503	0.951454	1.31039	Not significant	32.8367	22.5433	-0.968209	5.84557e-09	2.80223e-08	Not significant
AT1G15040	0.298378	0.539938	1.0381	1.06455	Not significant	23.3567	323.35	3.28435	0.000826434	0.00219813	Root > Shoot
AT1G15050	0.591635	0.776995	1.0531	1.06383	Not significant	0.41	0.846667	0.642976	0.521816	0.624925	Not significant
AT1G15060	0.600142	0.783009	0.987404	1.16376	Not significant	13.78	12.2933	-0.594188	0.000292703	0.000835935	Not significant
AT1G15080	0.0267999	0.128773	0.841206	1.25822	Not significant	2.69667	3.58333	-0.00685438	0.983567	0.989408	Not significant
AT1G15110	0.00920219	0.067938	0.821303	1.07143	Not significant	6.46667	27.8433	1.68465	4.18245e-21	4.27449e-20	Root > Shoot
AT1G15120	0.783715	0.894676	0.985653	0.964992	Not significant	102.877	246.443	0.841599	3.98445e-08	1.77693e-07	Not significant
AT1G15125	0.0035439	0.0371903	1.15758	0.931934	Not significant	43.3033	2.62333	-4.47272	1.23614e-30	1.96672e-29	Shoot > Root
AT1G15130	0.437724	0.663413	1.0589	0.972988	Not significant	44.5867	75.3167	0.325871	0.0438357	0.0799411	Not significant
AT1G15140	0.995415	0.99807	0.993236	0.881979	Not significant	125.01	30.29	-2.48136	4.56022e-49	1.4394e-47	Shoot > Root
AT1G15150	0.145621	0.358403	1.05407	0.895093	Not significant	0.496667	0.106667	-2.67749	0.00396479	0.00933962	Shoot > Root
AT1G15160	0.802025	0.905145	0.95709	0.910254	Not significant	0.0233333	0	-1.09965	0.787519	1	Not significant
AT1G15165	0.941438	0.974809	1.01363	0.71498	Not significant	3.02	2.39333	-0.770554	0.0787203	0.133326	Not significant
AT1G15170	0.0574041	0.205335	1.113	1.01373	Not significant	7.33333	11.99	0.274806	0.259162	0.36088	Not significant
AT1G15190	0.586256	0.773499	0.838673	1.39129	Not significant	0.443333	0.396667	-0.60952	0.521276	0.624402	Not significant
AT1G15200	0.465997	0.685293	0.926736	1.0323	Not significant	38.1367	44.73	-0.195693	0.186533	0.276115	Not significant
AT1G15210	0.146459	0.359431	0.884124	1.07973	Not significant	9.87	258.907	4.25524	3.12354e-38	6.69854e-37	Root > Shoot
AT1G15215	0.733452	0.864377	0.952749	1.17234	Not significant	4.58667	14.3133	1.22525	1.97208e-05	6.58258e-05	Root > Shoot
AT1G15220	0.533851	0.738121	1.06338	0.812996	Not significant	9.6	8.26667	-0.635436	0.0319899	0.0606837	Not significant
AT1G15230	0.536604	0.739882	0.992692	1.06406	Not significant	14.3033	27.23	0.494981	0.0881034	0.146987	Not significant
AT1G15240	0.0996224	0.286873	0.931347	1.07355	Not significant	14.39	17.6433	-0.124415	0.498577	0.603954	Not significant
AT1G15250	0.0856888	0.262343	1.08328	1.03628	Not significant	24.08	27.7133	-0.220961	0.275325	0.379038	Not significant
AT1G15270	0.538719	0.741215	1.10432	0.819762	Not significant	310.183	534.04	0.350567	0.0188879	0.0380164	Not significant
AT1G15280	0.489231	0.703402	1.04026	1.06414	Not significant	35.89	40.3367	-0.258429	0.041056	0.0754798	Not significant
AT1G15290	1.15512e-10	1.55813e-07	1.36354	1.14217	Not significant	20.8633	9.35667	-1.59529	1.42191e-10	7.86138e-10	Shoot > Root
AT1G15310	0.982801	0.99289	0.980526	1.06984	Not significant	3.53667	11.1933	1.22502	3.13529e-07	1.2786e-06	Root > Shoot
AT1G15320	0.0896885	0.269547	1.0549	1.07757	Not significant	0.04	0.496667	3.12662	0.0370427	0.069023	Not significant
AT1G15330	0.0145648	0.0894783	1.15653	1.08271	Not significant	2.62	7.88667	1.13178	0.151268	0.232076	Not significant
AT1G15340	0.57881	0.769075	1.02231	0.70528	Not significant	99.8	79.4133	-0.760728	0.000167813	0.000496669	Not significant
AT1G15350	0.0257754	0.12617	0.806748	1.02261	Not significant	44.8067	86.7633	0.524811	0.000449492	0.00124858	Not significant
AT1G15360	0.429793	0.656166	0.925511	0.756282	Not significant	0.176667	0.133333	-0.847066	0.540185	0.641924	Not significant
AT1G15370	0.210856	0.442707	0.90514	1.27698	Not significant	44.2133	66.4333	0.157374	0.280356	0.384364	Not significant
AT1G15380	0.059072	0.208879	0.879822	1.39828	Not significant	3.87	224.513	5.40726	3.51177e-41	8.38658e-40	Root > Shoot
AT1G15390	0.0641566	0.219145	0.869483	0.996273	Not significant	28.4333	15.1367	-1.33504	3.03832e-14	2.14138e-13	Shoot > Root
AT1G15400	0.65276	0.818065	0.997007	1.27204	Not significant	50.5067	127.507	0.906579	4.49894e-08	1.99316e-07	Not significant
AT1G15420	0.0902841	0.270548	1.12165	1.08724	Not significant	34.28	42.4	-0.114022	0.470857	0.578476	Not significant
AT1G15430	0.0630477	0.21734	1.12439	1.30619	Not significant	55.01	31.8733	-1.25825	0.0010585	0.00275867	Shoot > Root
AT1G15440	0.279057	0.51873	1.0671	1.00262	Not significant	13.74	22.37	0.289166	0.136043	0.212531	Not significant
AT1G15460	0.296069	0.537158	0.906387	1.00253	Not significant	0.04	6.15333	6.99856	1.44759e-15	1.10706e-14	Root > Shoot
AT1G15470	0.650812	0.816607	0.994366	1.01406	Not significant	12.7833	22.3767	0.383156	0.0216062	0.0428756	Not significant
AT1G15480	7.62467e-06	0.000611333	1.30407	1.10749	Not significant	7.57	11.3533	0.160902	0.422512	0.53126	Not significant
AT1G15490	0.0476422	0.182567	1.08277	1.27897	Not significant	6.72	10.64	0.268872	0.419909	0.528946	Not significant
AT1G15500	0.0310261	0.140328	0.717811	0.716461	Not significant	145.563	129.923	-0.594703	0.000415084	0.00115956	Not significant
AT1G15510	0.000107435	0.00376696	1.23163	1.07676	Not significant	3.53667	1.47667	-1.6882	4.20552e-10	2.23791e-09	Shoot > Root
AT1G15520	0.00391097	0.0396474	1.12141	1.02311	Not significant	0.613333	0.476667	-0.747309	0.298885	0.404357	Not significant
AT1G15530	0.650433	0.816505	1.02662	1.08585	Not significant	24.0033	14.9933	-1.15039	0.00321159	0.00772217	Shoot > Root
AT1G15540	0.022187	0.115211	0.88369	0.809628	Not significant	0.06	1.01667	3.79795	0.0119784	0.0252915	Root > Shoot
AT1G15550	0.799418	0.903759	1.08713	0.979577	Not significant	3.4	9.13	1.0186	0.0369326	0.068856	Not significant
AT1G15570	0.00203838	0.0266488	1.13728	1.13987	Not significant	11.7067	12.0633	-0.399941	0.182886	0.271613	Not significant
AT1G15590	0.1486	0.362427	1.08945	0.734395	Not significant	0	0	0	1	1	Not significant
AT1G15600	0.470694	0.688667	1.0429	0.987782	Not significant	0	0	0	1	1	Not significant
AT1G15610	0.0811715	0.254162	1.09028	0.984857	Not significant	0	0.0466667	0.900726	0.825294	1	Not significant
AT1G15620	0.558946	0.755018	0.964354	1.60677	Not significant	0.0233333	0.373333	3.08273	0.0935734	0.154792	Not significant
AT1G15625	0.318267	0.557838	0.94906	1.50697	Not significant	0.556667	13.6533	4.25671	5.4357e-13	3.55244e-12	Root > Shoot
AT1G15630	0.155236	0.371742	0.918594	1.26601	Not significant	0.32	4.36	3.33996	4.48095e-09	2.17149e-08	Root > Shoot
AT1G15640	0.0208535	0.110869	0.864972	1.41083	Not significant	0.503333	24.6767	5.27845	1.45043e-31	2.40009e-30	Root > Shoot
AT1G15660	0.767174	0.884601	1.02469	0.991396	Not significant	9.16	13.9	0.162794	0.501662	0.606803	Not significant
AT1G15670	0.0262464	0.12735	0.852192	1.10826	Not significant	84.1333	171.897	0.579595	0.0367016	0.0684905	Not significant
AT1G15680	0.838005	0.924215	1.0174	1.07837	Not significant	0	0	0	1	1	Not significant
AT1G15690	0.0379787	0.159445	1.16837	1.07857	Not significant	354.137	422.48	-0.183263	0.260209	0.362145	Not significant
AT1G15700	0.44243	0.667854	0.995064	1.20789	Not significant	6.46667	8.45	-0.0331974	0.887169	0.922059	Not significant
AT1G15710	0.0106901	0.073988	0.883948	1.13747	Not significant	13.3633	15.8633	-0.18203	0.298718	0.404225	Not significant
AT1G15720	0.493295	0.705882	0.984618	1.12122	Not significant	5.24667	7.09667	0.0107351	0.964809	0.975665	Not significant
AT1G15730	0.838166	0.924215	0.976557	1.19996	Not significant	55.12	11.5833	-2.68527	1.69286e-49	5.43074e-48	Shoot > Root
AT1G15740	0.927611	0.968318	0.920403	1.02587	Not significant	21.92	36.8367	0.28245	0.503221	0.608065	Not significant
AT1G15750	0.694283	0.841469	0.978309	1.01934	Not significant	83.4733	81.1967	-0.45957	0.000613815	0.00166842	Not significant
AT1G15760	0.382516	0.617071	0.949979	1.24121	Not significant	1.03333	3.32	1.23708	0.0174691	0.0354639	Root > Shoot
AT1G15770	0.804723	0.906316	0.925823	1.09819	Not significant	0	0	0	1	1	Not significant
AT1G15772	0.305568	0.547249	1.0497	0.98666	Not significant	0.0333333	0.446667	2.91681	0.0953968	0.157283	Not significant
AT1G15780	0.250782	0.489243	1.05811	1.16057	Not significant	17.93	26.6867	0.14616	0.393276	0.50244	Not significant
AT1G15790	0.0288976	0.134888	0.801752	0.965915	Not significant	2.29	7.77	1.32819	9.37862e-05	0.000287587	Root > Shoot
AT1G15800	0.844587	0.927638	0.982675	1.12922	Not significant	12.6067	11.3833	-0.592273	0.147771	0.2276	Not significant
AT1G15810	0.667843	0.827576	1.03792	1.02881	Not significant	17.35	37.3333	0.681294	4.78005e-06	1.72051e-05	Not significant
AT1G15820	0.0316639	0.142258	1.10826	0.841442	Not significant	2515.65	23.25	-7.19188	0	0	Shoot > Root
AT1G15830	0.0238571	0.120499	1.17842	1.28873	Not significant	3.76	0.46	-3.4404	8.14479e-16	6.31704e-15	Shoot > Root
AT1G15860	0.706809	0.849149	1.01082	1.07521	Not significant	35.61	56.4533	0.238586	0.164633	0.248963	Not significant
AT1G15870	4.62139e-05	0.00211946	1.1871	1.00384	Not significant	1.51333	3.85333	0.918286	0.0557706	0.0985243	Not significant
AT1G15880	0.0160522	0.0949268	1.11451	1.07824	Not significant	29.9133	38.51	-0.0725149	0.722999	0.797212	Not significant
AT1G15890	0.11103	0.306235	1.10036	1.06279	Not significant	2.32333	2.26333	-0.535172	0.34704	0.455326	Not significant
AT1G15910	0.220119	0.453728	1.11699	1.07178	Not significant	14.6	14.3367	-0.46399	0.0227144	0.0448329	Not significant
AT1G15920	0.694981	0.842137	0.999384	1.07295	Not significant	22.6367	27.5567	-0.137968	0.360539	0.469687	Not significant
AT1G15930	0.0511696	0.190699	0.827974	0.857673	Not significant	249.34	446.337	0.412592	0.0153439	0.0315852	Not significant
AT1G15940	0.329026	0.568201	0.90875	1.08194	Not significant	16.5867	14.3833	-0.633266	0.00015527	0.000462159	Not significant
AT1G15950	0.15392	0.37005	1.09871	0.71724	Not significant	112.603	240.393	0.66622	0.000609974	0.00165918	Not significant
AT1G15960	0.46576	0.685165	1.05369	0.999946	Not significant	5.94	0.46	-4.10471	9.92362e-36	1.96198e-34	Shoot > Root
AT1G15970	0.0925139	0.274488	1.09741	0.897525	Not significant	13.5367	13.5133	-0.42368	0.0282486	0.0543485	Not significant
AT1G15980	0.000651723	0.0128734	1.15591	1.01518	Not significant	136.46	0.476667	-8.60339	2.19259e-100	2.25454e-98	Shoot > Root
AT1G15990	0.000136411	0.00444633	1.16912	0.943899	Not significant	0	0.0266667	1.7299	0.668298	1	Not significant
AT1G16010	0.916227	0.963431	0.983847	0.951461	Not significant	51.3733	44.64	-0.619348	0.000894661	0.00236332	Not significant
AT1G16020	0.0585022	0.207646	1.1078	1.09686	Not significant	13.4167	16.5333	-0.122873	0.495854	0.601384	Not significant
AT1G16030	0.219093	0.452696	1.0599	1.01396	Not significant	2.92333	11.9367	1.60195	2.58165e-08	1.17062e-07	Root > Shoot
AT1G16040	0.0104433	0.0730781	0.85943	1.11602	Not significant	5.76333	12.85	0.729424	0.00110231	0.00286366	Not significant
AT1G16060	0.818752	0.914283	1.01749	0.980851	Not significant	9.41	26.0867	1.03812	1.34051e-05	4.57068e-05	Root > Shoot
AT1G16070	0.499546	0.710877	1.05289	0.961055	Not significant	1.28	4.24	1.30181	9.62956e-05	0.000294707	Root > Shoot
AT1G16080	0.0128191	0.0826643	1.19154	1.1621	Not significant	114.087	13.72	-3.49355	2.78221e-81	1.94978e-79	Shoot > Root
AT1G16090	0.100878	0.28942	1.12708	0.935148	Not significant	2.25333	1.00333	-1.59951	0.000353113	0.000997827	Shoot > Root
AT1G16110	0.350146	0.588236	1.01585	0.932895	Not significant	7.99333	2.70667	-2.05595	8.75245e-05	0.000269862	Shoot > Root
AT1G16120	0.741828	0.870024	0.9844	1.00029	Not significant	0.1	5.03333	5.34374	5.80848e-22	6.21692e-21	Root > Shoot
AT1G16130	0.132427	0.339389	1.07312	1.0482	Not significant	20.77	6.45333	-2.18226	1.59209e-05	5.3763e-05	Shoot > Root
AT1G16150	0.0813695	0.254554	0.874752	1.07603	Not significant	0.263333	3.70667	3.42304	1.77351e-11	1.04272e-10	Root > Shoot
AT1G16160	0.712014	0.852664	0.999829	1.10457	Not significant	0.0266667	3.14333	6.78834	3.80171e-10	2.03498e-09	Root > Shoot
AT1G16170	0.331664	0.570719	1.05733	0.896823	Not significant	33.0933	27.8367	-0.686169	0.0013448	0.00344571	Not significant
AT1G16180	0.682297	0.835383	1.04103	1.0695	Not significant	108.617	236.34	0.693828	1.8274e-05	6.12525e-05	Not significant
AT1G16190	0.0545393	0.19883	1.07803	0.858726	Not significant	29.35	47.8333	0.27452	0.086541	0.14476	Not significant
AT1G16210	0.362057	0.599192	1.06354	0.985634	Not significant	58.6333	75.3467	-0.0698287	0.649016	0.736074	Not significant
AT1G16220	0.921175	0.965657	0.960115	1.00153	Not significant	2.90333	4.74667	0.286413	0.257657	0.359125	Not significant
AT1G16225	0.73348	0.864377	0.981974	1.08562	Not significant	0.123333	0.2	0.297115	0.89742	0.92939	Not significant
AT1G16230	0.321924	0.560946	1.02386	0.995073	Not significant	0	0.226667	2.72639	0.290644	1	Not significant
AT1G16240	0.0864103	0.263775	1.08336	0.996343	Not significant	109.323	125.233	-0.23916	0.119755	0.190971	Not significant
AT1G16250	0.0466195	0.180233	1.10056	0.920317	Not significant	8.45667	8.17	-0.488488	0.074182	0.126696	Not significant
AT1G16260	0.851717	0.93101	1.02443	0.996371	Not significant	7.39333	0.393333	-4.65943	6.67369e-33	1.16404e-31	Shoot > Root
AT1G16270	0.97456	0.98914	1.01458	0.956821	Not significant	20.1767	28.7233	0.0833963	0.481116	0.588083	Not significant
AT1G16280	0.065885	0.223096	1.08559	0.970788	Not significant	6.28667	6.23	-0.418937	0.181001	0.269441	Not significant
AT1G16290	0.867487	0.938362	0.969102	1.05045	Not significant	0.206667	0.0966667	-1.56322	0.43712	0.545376	Not significant
AT1G16300	0.457896	0.679123	1.04917	1.15626	Not significant	9.07333	25.9767	1.0893	7.13895e-12	4.31692e-11	Root > Shoot
AT1G16310	0.62829	0.802581	1.00489	0.992618	Not significant	0.933333	8.51	2.74911	6.35675e-10	3.32924e-09	Root > Shoot
AT1G16320	0.0291381	0.135405	1.16382	1.10036	Not significant	39.6967	13.7533	-1.94632	8.58713e-15	6.27954e-14	Shoot > Root
AT1G16330	0.0275587	0.131137	1.14634	1.02383	Not significant	2.92667	8.41333	1.08381	0.00517736	0.0119136	Root > Shoot
AT1G16340	0.100505	0.288685	1.09985	1.08019	Not significant	15.0733	21.7567	0.0962469	0.689949	0.771133	Not significant
AT1G16350	0.000127882	0.00426822	1.21967	1.02186	Not significant	30.67	70.0233	0.761251	1.19698e-05	4.10683e-05	Not significant
AT1G16360	0.18741	0.413274	1.08534	0.974537	Not significant	0.323333	0.29	-0.579353	0.584068	0.680675	Not significant
AT1G16370	0.476338	0.692915	1.06626	1.02096	Not significant	46.6067	126.917	1.01931	6.69154e-05	0.000209668	Root > Shoot
AT1G16380	0.440217	0.66574	0.988735	1.14093	Not significant	0.01	0	-1.09246	0.78889	1	Not significant
AT1G16390	0.251022	0.489347	1.08052	0.894884	Not significant	15.1967	5.57333	-1.87573	2.69072e-06	9.93858e-06	Shoot > Root
AT1G16400	0.92535	0.967103	0.948913	0.830748	Not significant	8.13	54.5033	2.31569	2.48857e-12	1.55104e-11	Root > Shoot
AT1G16410	0.89187	0.951139	1.0348	0.861228	Not significant	67.0567	0.23	-8.6341	1.55164e-78	1.02343e-76	Shoot > Root
AT1G16420	0.736119	0.866099	1.10793	0.979406	Not significant	2.89	0.416667	-3.24678	4.74624e-07	1.90003e-06	Shoot > Root
AT1G16430	0.239688	0.475993	0.910946	1.29685	Not significant	5.84333	8.59333	0.141955	0.684713	0.767065	Not significant
AT1G16440	0.306964	0.548465	0.922862	1.00074	Not significant	0.173333	3.57667	3.95652	9.10015e-09	4.28991e-08	Root > Shoot
AT1G16445	0.118729	0.318915	0.863104	0.911338	Not significant	5.59333	1.57333	-2.24051	8.69398e-08	3.75628e-07	Shoot > Root
AT1G16460	0.899972	0.955296	1.01161	1.13927	Not significant	40.97	44.1633	-0.320972	0.0215449	0.0427708	Not significant
AT1G16470	0.0457739	0.178237	1.13022	0.970136	Not significant	62.09	102.633	0.297829	0.0122466	0.0257974	Not significant
AT1G16480	0.0109752	0.0751562	1.13702	1.09379	Not significant	2.61333	3.14333	-0.160395	0.475811	0.583203	Not significant
AT1G16490	0.784284	0.895014	1.06398	1.24544	Not significant	0.38	2.39667	2.2755	0.00268589	0.00654978	Root > Shoot
AT1G16500	0.309067	0.550463	0.768946	1.08972	Not significant	4.05	5.02333	-0.0572695	0.931487	0.95277	Not significant
AT1G16520	0.0504281	0.189165	0.858253	1.29754	Not significant	20.0367	36.4833	0.432063	0.0101736	0.0218554	Not significant
AT1G16530	0.704529	0.847838	0.944059	0.99055	Not significant	6.63	22.66	1.23629	0.115592	0.18531	Not significant
AT1G16540	0.431595	0.657602	0.963518	0.863228	Not significant	5.95	9.64667	0.287326	0.276194	0.379924	Not significant
AT1G16560	0.00466463	0.0445341	1.18783	1.202	Not significant	46.3267	84.8733	0.443996	0.003971	0.00935238	Not significant
AT1G16570	0.117697	0.317331	1.07187	1.05929	Not significant	11.7167	18.4467	0.240228	0.258558	0.36021	Not significant
AT1G16590	0.474862	0.691945	1.02009	1.11521	Not significant	3.37667	4.01	-0.174253	0.626002	0.717298	Not significant
AT1G16610	0.0795215	0.250895	1.02258	1.17873	Not significant	54.3467	64.3933	-0.186649	0.183841	0.27279	Not significant
AT1G16630	0.724648	0.860658	0.379766	1.08543	Not significant	3.54333	8.86333	0.911552	0.000173453	0.000511946	Not significant
AT1G16640	0.209731	0.441162	0.875254	1.01085	Not significant	3.20333	1.9	-1.17183	0.018785	0.0378254	Shoot > Root
AT1G16650	0.0663217	0.223822	1.07755	1.01077	Not significant	5.54333	6.62333	-0.155149	0.624851	0.716188	Not significant
AT1G16670	0.094556	0.277556	0.866263	1.00299	Not significant	14.0367	31.3867	0.698817	0.0478557	0.0863096	Not significant
AT1G16680	0.0754596	0.24228	0.726038	0.936197	Not significant	6.25	9.55667	0.199668	0.365709	0.474873	Not significant
AT1G16690	0.000361784	0.00872352	1.17286	1.20758	Not significant	4.80333	6.53667	0.0276391	0.911337	0.938725	Not significant
AT1G16700	0.0745485	0.2405	1.11714	1.10543	Not significant	47.3567	131.99	1.04547	2.0077e-10	1.09841e-09	Root > Shoot
AT1G16705	0.0600172	0.210953	1.08767	1.04848	Not significant	0.786667	0.52	-1.03412	0.259894	0.361814	Not significant
AT1G16710	1.07749e-08	5.14747e-06	1.30646	1.15233	Not significant	12.34	14.93	-0.142975	0.377346	0.486523	Not significant
AT1G16720	0.401989	0.633932	0.907569	1.01111	Not significant	121.053	15.9233	-3.38645	1.14358e-29	1.73392e-28	Shoot > Root
AT1G16730	0.0538039	0.1969	0.85194	0.619281	Not significant	3.52333	0.223333	-4.4446	2.48703e-08	1.12945e-07	Shoot > Root
AT1G16740	0.64104	0.810821	0.964728	1.06474	Not significant	39.9833	55.6067	0.0517404	0.738614	0.808905	Not significant
AT1G16750	0.642088	0.811341	0.949269	0.983709	Not significant	7.01333	0.256667	-5.16707	8.01144e-20	7.70295e-19	Shoot > Root
AT1G16760	0.0537511	0.196801	1.10351	0.86187	Not significant	0	0	0	1	1	Not significant
AT1G16770	0.685592	0.836899	1.00267	0.926448	Not significant	0.06	0	-2.36369	0.509286	1	Not significant
AT1G16780	0.345197	0.583398	1.09222	0.990942	Not significant	5.09333	3.62	-0.909324	0.000210013	0.000611875	Not significant
AT1G16800	0.000529124	0.0112359	1.21019	1.0396	Not significant	1.69	3.52333	0.637588	0.000939543	0.00247189	Not significant
AT1G16810	0.714362	0.854291	0.973977	1.10093	Not significant	95.7533	113.273	-0.179224	0.179836	0.268064	Not significant
AT1G16820	0.00312272	0.0345095	0.817537	1.06418	Not significant	8.98667	6.23	-0.979225	0.0131818	0.027588	Not significant
AT1G16825	0.276497	0.51598	1.00277	1.17859	Not significant	5.68	5.86667	-0.386712	0.242192	0.341614	Not significant
AT1G16830	0.0837352	0.258518	1.11921	0.799079	Not significant	1.58	1.68	-0.342766	0.404647	0.514077	Not significant
AT1G16840	0.0982377	0.284502	0.951063	0.946612	Not significant	107.607	162.813	0.14839	0.606742	0.700438	Not significant
AT1G16860	0.955251	0.980371	1.01284	1.10862	Not significant	61.7067	90.18	0.130079	0.511089	0.61514	Not significant
AT1G16870	0.834614	0.922224	1.012	1.02893	Not significant	24.5267	35.1933	0.0970101	0.473221	0.580647	Not significant
AT1G16880	0.687659	0.83802	0.996886	0.983564	Not significant	320.387	43.0367	-3.34283	1.91524e-49	6.13582e-48	Shoot > Root
AT1G16890	0.00110121	0.0179473	1.1807	1.17288	Not significant	136.223	210.763	0.201325	0.114933	0.184417	Not significant
AT1G16900	0.0304477	0.138917	0.839205	1.18117	Not significant	11.7067	18.9833	0.279814	0.12392	0.196659	Not significant
AT1G16905	0.423814	0.651154	1.05518	0.705654	Not significant	0.04	2.93667	5.79969	5.42124e-07	2.15413e-06	Root > Shoot
AT1G16920	0.686437	0.837339	1.05236	0.997788	Not significant	60.7467	75.0333	-0.1157	0.437954	0.546155	Not significant
AT1G16930	0.411535	0.642097	1.04632	1.03226	Not significant	3.58	11.35	1.24465	5.38177e-07	2.14026e-06	Root > Shoot
AT1G16940	0.913599	0.962278	1.00759	1.03481	Not significant	0	0	0	1	1	Not significant
AT1G16960	0.822378	0.916146	0.939558	1.31552	Not significant	10.6033	0.693333	-4.3424	2.32384e-17	1.96198e-16	Shoot > Root
AT1G16970	0.719399	0.857766	1.06282	0.963707	Not significant	7.13	16.5067	0.78535	7.89054e-07	3.08021e-06	Not significant
AT1G16980	0.484843	0.699752	0.999096	0.96023	Not significant	0	0	0	1	1	Not significant
AT1G17000	0.796537	0.90195	0.998772	0.9028	Not significant	0	0	0	1	1	Not significant
AT1G17010	0.986254	0.994237	1.00264	1.13801	Not significant	0	0	0	1	1	Not significant
AT1G17020	0.0273021	0.130376	0.868794	1.09744	Not significant	2.71667	32.9767	3.17199	8.56942e-38	1.81461e-36	Root > Shoot
AT1G17030	0.224663	0.458953	0.922252	1.026	Not significant	0.506667	2.84667	2.06108	0.000112407	0.000340737	Root > Shoot
AT1G17040	4.6954e-05	0.00212835	0.745404	0.992942	Not significant	2.07333	2.98333	0.102422	0.703968	0.782456	Not significant
AT1G17050	0.0454828	0.177622	0.919551	1.08942	Not significant	26	12.4933	-1.49846	6.11132e-12	3.71076e-11	Shoot > Root
AT1G17060	0.482656	0.698283	1.03475	0.976207	Not significant	5.11333	21.56	1.63721	3.72831e-08	1.66807e-07	Root > Shoot
AT1G17065	0.203405	0.43425	1.0793	0.810685	Not significant	0	0.0933333	1.71351	0.67137	1	Not significant
AT1G17070	0.780798	0.893125	1.02338	1.29747	Not significant	11.16	13.41	-0.149576	0.446529	0.554847	Not significant
AT1G17080	0.829002	0.919493	0.974481	1.09702	Not significant	68.5833	119.793	0.37034	0.0331559	0.0626031	Not significant
AT1G17090	0.493043	0.705796	1.03375	0.938484	Not significant	1.23667	9.80333	2.57148	3.20342e-09	1.57377e-08	Root > Shoot
AT1G17100	0.624205	0.799869	1.02092	1.00316	Not significant	69.5833	8.86	-3.43159	1.81223e-23	2.09693e-22	Shoot > Root
AT1G17110	0.502972	0.713583	1.04391	1.04032	Not significant	34.0167	26.0233	-0.805099	3.24292e-06	1.18758e-05	Not significant
AT1G17120	0.257172	0.496049	0.997458	1.0318	Not significant	15.7067	17.8467	-0.228801	0.269504	0.372528	Not significant
AT1G17130	0.663073	0.824428	0.989176	1.19337	Not significant	36.49	41.4733	-0.24303	0.0956192	0.157528	Not significant
AT1G17140	0.328607	0.567843	1.05131	0.828157	Not significant	24.9333	15.4533	-1.11426	1.42666e-11	8.44481e-11	Shoot > Root
AT1G17145	0.28318	0.523396	0.928505	0.947333	Not significant	12.1033	13.4	-0.283963	0.172372	0.25846	Not significant
AT1G17150	0.568055	0.761058	0.955118	0.892572	Not significant	0	0.03	0.828511	0.839101	1	Not significant
AT1G17160	0.102106	0.291319	0.902511	1.14373	Not significant	17.28	22.1833	-0.0663034	0.669518	0.75388	Not significant
AT1G17170	0.292882	0.533955	0.908901	1.08847	Not significant	8.66333	111.613	3.25782	2.72707e-55	1.05442e-53	Root > Shoot
[truncated: 20,933 more rows]

## Sheet: Mock vs heat shock
Supplementary Table S2. Differentially insulated single-gene domains identified by Hi-GDTdiff
Gene ID	P-value(surrounding)	Q-value(surrounding)	ContactFC(surrounding)	ContactFC(genebody)	Domain_change	TPM(mock)	TPM(heat shock)	log2FC(expression)	P-value(expression)	Q-value(expression)	Expression_change
AT1G09140	0.000234427	0.0826914	1.29884	0.843208	Insulated in control	32.31	336.74	3.23498	6.75029e-103	3.72726e-100	Heat > Mock
AT1G61340	5.46474e-05	0.046762	1.45445	0.79691	Insulated in control	4.845	6.465	0.274773	0.449964	0.588409	Not significant
AT3G07200	0.000170267	0.0757752	1.14749	0.855103	Insulated in control	13.03	9.535	-0.577269	0.0426422	0.0944014	Not significant
AT3G46500	1.31631e-05	0.0249357	1.31174	0.850938	Insulated in control	0.825	0.645	-0.438045	0.585664	0.708727	Not significant
AT5G10730	7.48251e-05	0.0536122	1.18711	0.766839	Insulated in control	29.08	28.26	-0.173617	0.37846	0.517882	Not significant
AT5G19473	0.000377853	0.0973416	1.22365	0.809941	Insulated in control	0.09	0	-2.36022	0.607112	1	Not significant
AT1G25470	0.00038739	0.0976246	0.783146	1.30242	Insulated in treatment	7.04	10.685	0.456449	0.0476026	0.103425	Not significant
AT1G32660	0.000125964	0.0656389	0.793721	1.28737	Insulated in treatment	0	0.02	1.48201	0.766437	1	Not significant
AT2G21330	7.07778e-06	0.0249357	0.617489	1.31911	Insulated in treatment	375.955	791.995	0.937491	7.18515e-10	8.73066e-09	Not significant
AT2G25650	0.000278287	0.0839549	0.656237	1.52847	Insulated in treatment	10.815	25.87	1.1057	1.51462e-08	1.5129e-07	Heat > Mock
AT4G14365	0.000104632	0.0634643	0.737296	1.3878	Insulated in treatment	6.75	9.605	0.362395	0.118372	0.215084	Not significant
AT1G03250	0.00131214	0.14172	1.20535	0.877172	Not significant	36.515	24.24	-0.726681	0.000153364	0.000718211	Not significant
AT1G11900	0.00257804	0.187055	1.15477	0.840117	Not significant	4.225	3.715	-0.296161	0.46473	0.602462	Not significant
AT1G12040	0.00159305	0.156092	1.21536	0.813205	Not significant	7.755	5.165	-0.762905	0.00532945	0.0163547	Not significant
AT1G17200	0.000270752	0.0839549	1.17236	0.801603	Not significant	71.985	62.07	-0.339983	0.103858	0.194165	Not significant
AT1G23980	0.00106828	0.130564	1.13589	0.882104	Not significant	3.805	4.415	0.0740341	0.829819	0.892604	Not significant
AT1G23985	0.00202757	0.170286	1.14354	0.656915	Not significant	0	0	0	1	1	Not significant
AT1G33020	0.00209877	0.170686	1.19061	0.875368	Not significant	0	0	0	1	1	Not significant
AT1G33730	0.00088275	0.124676	1.20947	0.836829	Not significant	0.04	0	-2.66703	0.544403	1	Not significant
AT1G49870	0.00198837	0.170266	1.21296	0.854913	Not significant	8.905	2.23	-2.16301	2.58568e-19	8.98855e-18	Mock > Heat
AT1G63960	0.00214979	0.173176	1.14978	0.834122	Not significant	0.165	0.165	-0.0312363	0.992407	1	Not significant
AT1G66440	0.00257599	0.187055	1.18743	0.655746	Not significant	0.395	0.43	-0.0183512	0.97991	0.988444	Not significant
AT1G66570	0.00272286	0.188295	1.1559	0.744211	Not significant	0.015	0.015	0.00074622	0.999872	1	Not significant
AT1G69330	0.00288054	0.19368	1.14319	0.860141	Not significant	8.45	11.57	0.302046	0.193277	0.314012	Not significant
AT2G21060	0.000669117	0.11694	1.29751	0.843512	Not significant	100.015	90.145	-0.299881	0.0588789	0.122822	Not significant
AT3G01920	0.000493299	0.103765	1.17149	0.721075	Not significant	21.68	16.635	-0.525639	0.011622	0.0319523	Not significant
AT3G09360	0.000963622	0.126977	1.17399	0.89626	Not significant	5.52	7.41	0.270127	0.245874	0.377094	Not significant
AT3G11220	0.00254214	0.186558	1.15917	0.839725	Not significant	7.06	10.535	0.431474	0.0539279	0.114295	Not significant
AT3G13010	0.00166971	0.158765	1.23051	0.833318	Not significant	0.01	0.1	2.909	0.245286	0.376619	Not significant
AT3G16730	0.00175421	0.163281	1.29551	0.860691	Not significant	3.91	3.985	-0.116674	0.650614	0.760326	Not significant
AT3G18165	0.00142679	0.147358	1.38131	0.810667	Not significant	63.66	76.59	0.124574	0.435955	0.575301	Not significant
AT3G25770	0.00201991	0.170266	1.16449	0.871922	Not significant	148.915	308.7	0.909133	3.58805e-10	4.57279e-09	Not significant
AT3G42570	0.00253145	0.186558	1.33696	0.299647	Not significant	0.085	0	-1.31884	0.791691	1	Not significant
AT3G51480	0.00047	0.103765	1.20228	0.84875	Not significant	3.94	2.21	-0.994909	0.000178533	0.000821974	Not significant
AT3G61180	0.00266576	0.187806	1.13975	0.820512	Not significant	18.315	18.23	-0.150086	0.412764	0.553092	Not significant
AT4G08230	0.00065096	0.11694	1.22447	0.714066	Not significant	61.5	173.68	1.35661	1.43329e-16	3.90259e-15	Heat > Mock
AT4G16530	0.00142537	0.147358	1.33998	0.890834	Not significant	0.025	0.025	-0.0392906	0.991049	1	Not significant
AT4G20440	0.000739723	0.122017	1.26146	0.803885	Not significant	96.165	127.515	0.25915	0.0847012	0.164652	Not significant
AT4G24350	0.000620823	0.11694	1.15717	0.8848	Not significant	38.545	18.245	-1.22402	3.7092e-11	5.48025e-10	Mock > Heat
AT4G31970	0.00182669	0.164202	1.24712	0.80783	Not significant	0.17	0.06	-1.73054	0.270994	0.406662	Not significant
AT4G35210	0.00259812	0.187198	1.17816	0.797995	Not significant	0.26	0.025	-3.25892	0.156338	0.266585	Not significant
AT5G09978	0.000452003	0.103765	1.18293	0.765933	Not significant	6.49	1.485	-2.18834	0.000551562	0.00225051	Mock > Heat
AT5G27110	0.00188593	0.165041	1.21934	0.845266	Not significant	1.885	4.205	1.01488	0.00115044	0.00432228	Heat > Mock
AT5G57850	0.000688541	0.11694	1.29397	0.721443	Not significant	49.635	50.64	-0.116656	0.469104	0.606719	Not significant
AT5G67060	0.00102875	0.127991	1.18038	0.661494	Not significant	3.465	6.605	0.794022	0.0251244	0.0611698	Not significant
AT1G22190	0.00247561	0.184889	0.787108	1.11564	Not significant	12.775	38.21	1.45523	3.96564e-11	5.83371e-10	Heat > Mock
AT1G80040	0.00262107	0.1878	0.770161	1.33263	Not significant	43.205	54.535	0.187955	0.255631	0.388746	Not significant
AT2G28060	0.00215215	0.173176	0.778964	1.25531	Not significant	11.195	13.28	0.10132	0.693062	0.79285	Not significant
AT2G44870	0.00198311	0.170266	0.773774	1.20832	Not significant	73.1	53.195	-0.598315	0.000242131	0.00107759	Not significant
AT4G03250	0.0030476	0.198509	0.821052	1.13377	Not significant	4.01	5.165	0.201088	0.491631	0.627705	Not significant
AT4G13640	0.00123561	0.136861	0.782551	1.50212	Not significant	22.045	18.495	-0.386978	0.0628081	0.129393	Not significant
AT4G19150	0.00167093	0.158765	0.889655	1.29027	Not significant	36.045	48.935	0.307496	0.109908	0.203057	Not significant
AT4G22160	0.000733968	0.122017	0.800063	1.55742	Not significant	13.4	15.27	0.067906	0.81655	0.883613	Not significant
AT4G31805	0.00237449	0.181475	0.881154	1.33168	Not significant	6.345	5.03	-0.477329	0.0868242	0.167899	Not significant
AT4G33660	0.000429312	0.103765	0.659814	1.15467	Not significant	11.635	12.77	-0.00615904	0.978755	0.987741	Not significant
AT5G24430	0.0010971	0.132391	0.775106	1.1606	Not significant	6.54	7.495	0.0500009	0.81123	0.87978	Not significant
AT5G38520	0.00161541	0.157486	0.773996	1.11627	Not significant	86.9	33.82	-1.49267	1.41069e-16	3.84546e-15	Mock > Heat
AT5G41090	0.00100803	0.127991	0.720508	1.25775	Not significant	0.12	0.105	-0.354448	0.878503	0.925309	Not significant
AT5G49710	0.00267826	0.187806	0.860777	1.19449	Not significant	13.74	22.58	0.578776	0.0184268	0.0472318	Not significant
AT5G67470	0.000473163	0.103765	0.883573	1.11574	Not significant	15.01	14.33	-0.224699	0.21886	0.345576	Not significant
AT1G01010	0.000268186	0.0839549	0.756169	0.920505	Not significant	5.805	6.235	-0.0563617	0.836546	0.896985	Not significant
AT1G01020	0.526089	0.866664	1.06066	0.979337	Not significant	8.005	17.805	1.01388	1.48655e-05	8.77114e-05	Heat > Mock
AT1G01030	0.726824	0.9354	0.969143	0.851196	Not significant	1.825	2.245	0.13526	0.732943	0.822764	Not significant
AT1G01040	0.848813	0.965694	1.00777	1.09416	Not significant	5.775	10.89	0.753753	0.000175687	0.000810597	Not significant
AT1G01050	0.0369183	0.438315	0.891632	0.983784	Not significant	78.015	73.71	-0.237867	0.172976	0.288736	Not significant
AT1G01060	0.351698	0.792365	1.03734	0.881744	Not significant	0.415	2.44	2.4002	1.0088e-08	1.03644e-07	Heat > Mock
AT1G01070	0.855617	0.967861	1.0621	0.784211	Not significant	6.31	10.16	0.549239	0.0249959	0.0608819	Not significant
AT1G01080	0.217598	0.711001	1.09557	1.02082	Not significant	77.78	44.79	-0.944104	1.4023e-09	1.64663e-08	Not significant
AT1G01090	0.842351	0.964236	0.995492	1.07632	Not significant	143.385	65.225	-1.29049	1.32413e-16	3.61366e-15	Mock > Heat
AT1G01100	0.00083423	0.124676	0.861711	1.10042	Not significant	463.585	415.765	-0.289187	0.109449	0.202387	Not significant
AT1G01110	0.187791	0.68371	1.1229	0.941046	Not significant	4.095	1.58	-1.53896	2.3164e-06	1.61807e-05	Mock > Heat
AT1G01120	0.502996	0.85767	0.896809	0.97667	Not significant	14.58	12.075	-0.429143	0.03365	0.0776965	Not significant
AT1G01130	0.3807	0.806049	0.944903	0.820173	Not significant	1.835	0.285	-3.0431	0.186329	0.305821	Not significant
AT1G01140	0.0305391	0.416707	0.953379	0.965224	Not significant	21.54	46.985	0.983491	3.31227e-09	3.68871e-08	Not significant
AT1G01150	0.193891	0.690023	1.10324	0.927867	Not significant	0.34	0.04	-3.0842	0.0812011	0.159151	Not significant
AT1G01160	0.689909	0.923863	0.968233	1.20065	Not significant	29.925	49.645	0.596833	0.00236051	0.00807922	Not significant
AT1G01180	0.120667	0.609397	0.944871	1.00914	Not significant	5.525	3.76	-0.687362	0.0295271	0.0697505	Not significant
AT1G01190	0.44822	0.835227	1.0737	0.868713	Not significant	4.755	1.71	-1.62205	2.43422e-06	1.6934e-05	Mock > Heat
AT1G01200	0.525293	0.866153	0.914431	0.909857	Not significant	2.595	1.57	-0.879678	0.0694076	0.140185	Not significant
AT1G01210	0.197865	0.693379	0.954703	0.891836	Not significant	46.575	111.58	1.13774	1.08572e-06	8.0683e-06	Heat > Mock
AT1G01220	0.636419	0.905426	0.974737	1.00695	Not significant	10.195	13.135	0.202261	0.331399	0.469755	Not significant
AT1G01225	0.07581	0.531498	0.83897	0.811545	Not significant	5.05	2.57	-1.09223	0.00792511	0.0229555	Mock > Heat
AT1G01230	0.509107	0.860301	0.921464	1.43911	Not significant	42.64	22.845	-1.03014	3.35013e-06	2.27199e-05	Mock > Heat
AT1G01240	0.274603	0.749489	1.09555	0.944079	Not significant	8.78	5.955	-0.693924	0.00681743	0.0201979	Not significant
AT1G01260	0.472419	0.845627	1.07557	1.01714	Not significant	8.905	7.7	-0.345089	0.0992403	0.187273	Not significant
AT1G01280	0.573046	0.886978	1.0247	1.42776	Not significant	0	0	0	1	1	Not significant
AT1G01290	0.0729499	0.525369	0.903562	1.00905	Not significant	7.44	11.135	0.429567	0.068368	0.138492	Not significant
AT1G01300	0.279092	0.752561	0.928645	1.11218	Not significant	52.24	35.48	-0.709465	8.43006e-06	5.23281e-05	Not significant
AT1G01320	0.592098	0.892793	1.05259	0.961475	Not significant	81.505	54.645	-0.749087	0.00105271	0.00399592	Not significant
AT1G01340	0.544168	0.87307	0.969639	1.03068	Not significant	2.925	1.085	-1.56731	3.94162e-06	2.62955e-05	Mock > Heat
AT1G01350	0.821879	0.958529	0.957291	1.01755	Not significant	23.45	41.27	0.683443	0.000403476	0.00170004	Not significant
AT1G01355	0.266551	0.74581	0.907694	1.13161	Not significant	0	0.255	3.99819	0.188041	0.307838	Not significant
AT1G01360	0.956013	0.992414	1.02266	0.531693	Not significant	10.14	7.785	-0.517837	0.0529746	0.112653	Not significant
AT1G01370	0.427986	0.826486	0.886619	1.07757	Not significant	10.075	7.425	-0.567549	0.053896	0.114257	Not significant
AT1G01390	0.944853	0.990305	1.00333	1.60554	Not significant	2.54	0.41	-2.71208	1.42917e-07	1.22104e-06	Mock > Heat
AT1G01400	0.558199	0.878822	1.05177	1.05543	Not significant	0	0.03	1.65117	0.740152	1	Not significant
AT1G01410	0.73354	0.937489	1.01376	1.09011	Not significant	0	0	0	1	1	Not significant
AT1G01420	0.242873	0.73017	1.05456	0.948268	Not significant	6.235	10.315	0.591023	0.0176529	0.0455827	Not significant
AT1G01430	0.240231	0.727909	1.02908	1.03822	Not significant	14.825	20.77	0.336327	0.0615717	0.127354	Not significant
AT1G01440	0.231512	0.723517	0.932945	0.999575	Not significant	6.86	6.37	-0.251939	0.224124	0.351889	Not significant
AT1G01450	0.188504	0.68451	1.10661	1.13286	Not significant	0.18	0.765	1.82401	0.0728769	0.145983	Not significant
AT1G01453	0.951597	0.991613	0.988549	0.86352	Not significant	0.79	0.375	-1.15354	0.182336	0.30066	Not significant
AT1G01460	0.545372	0.874182	0.979603	0.963275	Not significant	0	0	0	1	1	Not significant
AT1G01470	0.697729	0.926472	0.990178	1.12007	Not significant	161.3	95.105	-0.898341	5.28234e-08	4.84991e-07	Not significant
AT1G01480	0.222534	0.716806	1.05827	1.04425	Not significant	0.885	0.395	-1.36957	0.0505101	0.10854	Not significant
AT1G01490	0.584383	0.891012	1.00715	1.03647	Not significant	39.965	49.2	0.156161	0.333108	0.471526	Not significant
AT1G01500	0.885377	0.975171	0.954229	0.91968	Not significant	16.47	12.22	-0.562872	0.00917387	0.02607	Not significant
AT1G01510	0.506426	0.859334	1.05601	0.970585	Not significant	19.38	21.235	-0.0133607	0.935366	0.961257	Not significant
AT1G01520	0.261482	0.742964	0.901858	0.826546	Not significant	0.125	2.985	4.4391	2.52073e-09	2.85678e-08	Heat > Mock
AT1G01530	0.464671	0.84174	0.882483	1.6326	Not significant	0.12	0.17	0.463755	0.843483	0.901076	Not significant
AT1G01540	0.599649	0.895346	0.993225	0.934757	Not significant	30.52	43.04	0.348516	0.0275327	0.0659046	Not significant
AT1G01550	0.00488499	0.238304	0.922252	1.03103	Not significant	57.875	51.065	-0.329211	0.0363386	0.0826346	Not significant
AT1G01560	0.383048	0.806117	0.980428	1.15425	Not significant	0.665	0.395	-0.90816	0.248768	0.380597	Not significant
AT1G01570	0.67872	0.920588	1.00275	1.01152	Not significant	1.41	2.775	0.839669	0.0354019	0.0808375	Not significant
AT1G01580	0.539993	0.871284	0.942046	0.96285	Not significant	5.5	1.25	-2.30269	6.17134e-15	1.41845e-13	Mock > Heat
AT1G01590	0.200047	0.696295	1.09576	0.933175	Not significant	0.01	0.02	1.22011	0.748077	1	Not significant
AT1G01600	0.967917	0.994548	0.997047	0.934099	Not significant	5.925	2.29	-1.50959	4.53043e-08	4.20508e-07	Mock > Heat
AT1G01610	0.490028	0.851835	0.990245	0.999287	Not significant	36.58	37.27	-0.129797	0.456203	0.594621	Not significant
AT1G01620	0.240234	0.727909	0.880063	1.02128	Not significant	253.78	203.785	-0.455001	0.00256008	0.00868715	Not significant
AT1G01630	0.697601	0.926472	0.995052	0.962154	Not significant	49.57	56.97	0.0559454	0.723573	0.81587	Not significant
AT1G01640	0.0699387	0.520288	0.966847	1.06085	Not significant	5.755	10.58	0.74727	0.0146519	0.0389303	Not significant
AT1G01650	0.621597	0.901675	1.00724	1.01488	Not significant	13.325	10.735	-0.464245	0.0195223	0.0495899	Not significant
AT1G01660	0.939428	0.988979	0.943691	1.48201	Not significant	0.6	1.075	0.689981	0.213856	0.339344	Not significant
AT1G01670	0.985889	0.997295	0.962403	0.916216	Not significant	1.73	2.935	0.635271	0.1607	0.272322	Not significant
AT1G01680	0.122625	0.610809	0.865582	0.905272	Not significant	0.44	0.08	-2.40045	0.106213	0.197583	Not significant
AT1G01690	0.713463	0.931014	1.00998	0.735892	Not significant	5.445	5.225	-0.202901	0.443318	0.582174	Not significant
AT1G01695	0.109682	0.590222	0.863573	0.921044	Not significant	0.18	0.19	-0.120928	0.925184	0.955279	Not significant
AT1G01700	0.0704751	0.521243	1.16099	0.967303	Not significant	1.33	0.6	-1.28926	0.0198	0.0501666	Not significant
AT1G01710	0.641628	0.907528	0.969302	1.00914	Not significant	19.475	15.125	-0.517907	0.00705073	0.0207983	Not significant
AT1G01715	0.760268	0.944645	0.956478	0.988938	Not significant	1.05	4.14	1.82841	0.00119679	0.00447697	Heat > Mock
AT1G01720	0.844387	0.964618	1.0063	0.981558	Not significant	20.1	22.885	0.0401381	0.82423	0.888804	Not significant
AT1G01725	0.285798	0.757248	1.06609	1.00784	Not significant	20.345	41.5	0.901311	0.00183331	0.00649967	Not significant
AT1G01730	0.885824	0.975283	0.987418	1.16648	Not significant	17.47	15.085	-0.349826	0.11098	0.204644	Not significant
AT1G01740	0.303734	0.766961	0.962631	1.06383	Not significant	3.32	5.2	0.500465	0.0815241	0.159652	Not significant
AT1G01750	0.75992	0.944573	1.01854	1.21677	Not significant	15.16	7.53	-1.15408	3.56358e-05	0.000192954	Mock > Heat
AT1G01760	0.140194	0.630408	0.910223	1.23239	Not significant	3.1	3.26	-0.0930449	0.80542	0.876241	Not significant
AT1G01770	0.0644963	0.509557	0.893999	1.16021	Not significant	8.6	32.975	1.77711	1.47701e-18	4.84373e-17	Heat > Mock
AT1G01780	0.370822	0.801351	1.10025	0.901288	Not significant	9.67	28.62	1.40002	6.99315e-08	6.27744e-07	Heat > Mock
AT1G01790	0.193419	0.689419	1.05332	1.0387	Not significant	38.405	7.19	-2.57391	5.79132e-51	1.01105e-48	Mock > Heat
AT1G01800	0.126176	0.615133	1.10335	1.16043	Not significant	59.335	73.45	0.173719	0.328107	0.466454	Not significant
AT1G01820	0.345641	0.7909	1.04856	0.978024	Not significant	57.435	59.99	-0.0818865	0.615301	0.732468	Not significant
AT1G01830	0.667751	0.916744	0.963002	0.94436	Not significant	8.295	6.3	-0.553873	0.0146493	0.0389276	Not significant
AT1G01860	0.664682	0.91602	1.08946	1.33737	Not significant	16.305	13.405	-0.418279	0.0666463	0.135606	Not significant
AT1G01880	0.067359	0.514459	1.06275	1.09444	Not significant	1.77	2.795	0.506117	0.152413	0.261356	Not significant
AT1G01900	0.675772	0.91975	0.957051	1.01665	Not significant	5.45	6.52	0.0893387	0.742152	0.829883	Not significant
AT1G01910	0.0787778	0.538847	1.08811	0.977541	Not significant	55.07	35.42	-0.780458	9.98196e-07	7.45288e-06	Not significant
AT1G01920	0.255872	0.739809	1.0009	1.06632	Not significant	7.62	21.175	1.33424	5.81692e-12	9.42738e-11	Heat > Mock
AT1G01930	0.00560225	0.249569	1.16164	0.919729	Not significant	8.345	16.24	0.819042	3.76456e-05	0.000202956	Not significant
AT1G01940	0.205283	0.701136	1.00664	1.01276	Not significant	26.92	144.58	2.28691	2.56026e-34	2.28527e-32	Heat > Mock
AT1G01950	0.194249	0.690074	0.897312	1.05202	Not significant	7.12	7.455	-0.0848813	0.672591	0.778195	Not significant
AT1G01960	0.697736	0.926472	0.98262	1.18829	Not significant	22.01	18.51	-0.419778	0.0594328	0.123728	Not significant
AT1G01970	0.381991	0.806117	1.01133	1.0487	Not significant	34.7	24.675	-0.628139	0.000725148	0.00287432	Not significant
AT1G01980	0.590401	0.892426	1.06596	1.19004	Not significant	0.17	0.025	-2.82292	0.108929	0.201599	Not significant
AT1G01990	0.687746	0.922583	1.01678	0.649694	Not significant	12.34	25.82	0.929258	4.18443e-06	2.77439e-05	Not significant
AT1G02000	0.0548254	0.489518	1.06527	1.11285	Not significant	7.03	7.665	-0.0307823	0.893793	0.934737	Not significant
AT1G02010	9.97997e-06	0.0249357	1.1207	1.03638	Not significant	3.72	4.36	0.0842324	0.743601	0.830868	Not significant
AT1G02020	0.249163	0.735204	1.05781	0.944004	Not significant	7.595	9.48	0.163251	0.454172	0.592528	Not significant
AT1G02030	0.0235708	0.389738	1.12935	1.33489	Not significant	0.29	0.24	-0.375726	0.685879	0.787287	Not significant
AT1G02040	0.440941	0.83268	1.01875	0.751436	Not significant	0.105	0.03	-2.17198	0.433189	0.572609	Not significant
AT1G02050	0.0243039	0.392843	1.11233	1.05687	Not significant	3.715	10.58	1.36029	1.99374e-07	1.6598e-06	Heat > Mock
AT1G02060	0.117031	0.60177	1.08175	1.12891	Not significant	3.22	8.625	1.27639	8.85017e-08	7.78546e-07	Heat > Mock
AT1G02065	0.129374	0.616685	1.09684	0.939368	Not significant	1.205	0.315	-2.10325	0.00146484	0.00533841	Mock > Heat
AT1G02080	0.988961	0.998094	0.981294	1.05691	Not significant	12.545	14.825	0.0669251	0.893478	0.934548	Not significant
AT1G02090	0.0186058	0.36417	1.11297	1.0988	Not significant	49.715	91.72	0.745616	6.90137e-06	4.37308e-05	Not significant
AT1G02100	0.00899631	0.29789	1.2623	0.947737	Not significant	25.95	50.41	0.822409	8.94134e-06	5.51987e-05	Not significant
AT1G02110	0.76948	0.947255	0.972225	1.1364	Not significant	15.24	13.855	-0.296971	0.153613	0.262844	Not significant
AT1G02120	0.92772	0.985808	0.981549	1.06035	Not significant	31.575	28.76	-0.287728	0.0866613	0.167666	Not significant
AT1G02130	0.800981	0.954517	1.00018	1.15256	Not significant	46.295	45.355	-0.171374	0.327577	0.465942	Not significant
AT1G02140	0.00738124	0.279739	1.14535	1.13298	Not significant	201.305	360.46	0.706589	3.06775e-05	0.000168671	Not significant
AT1G02145	0.00268336	0.187806	1.12378	1.08723	Not significant	9.99	10.785	-0.0428542	0.847783	0.90402	Not significant
AT1G02150	0.152531	0.645604	1.09743	1.16379	Not significant	118.685	90.725	-0.530073	0.000291068	0.00126827	Not significant
AT1G02170	0.489335	0.851638	0.948428	1.09911	Not significant	25.245	27.45	-0.0284527	0.874328	0.922547	Not significant
AT1G02180	0.93552	0.988205	0.985235	0.496705	Not significant	8.37	8.02	-0.199765	0.522985	0.655308	Not significant
AT1G02190	0.00495861	0.240366	0.76625	1.15685	Not significant	0.14	0.43	1.45191	0.118257	0.214891	Not significant
AT1G02205	0.0584975	0.495088	0.87434	1.03195	Not significant	13.78	25.155	0.712375	0.000164371	0.000764327	Not significant
AT1G02220	0.972311	0.995541	1.01901	0.941979	Not significant	5.94	38.995	2.56851	9.11204e-40	1.06052e-37	Heat > Mock
AT1G02230	0.953075	0.991724	0.969366	0.940757	Not significant	0.49	10.49	4.28091	1.56038e-26	9.10275e-25	Heat > Mock
AT1G02250	0.632194	0.904253	0.992995	1.06332	Not significant	0	0.265	4.95727	0.035903	0.0818509	Not significant
AT1G02260	0.0371253	0.438315	0.865764	0.981021	Not significant	6.235	5.565	-0.31488	0.162145	0.274184	Not significant
AT1G02270	0.03446	0.429376	0.869017	0.928266	Not significant	16.76	29.515	0.678433	0.000205444	0.000931423	Not significant
AT1G02280	0.0535891	0.486479	1.13683	0.87524	Not significant	99.345	99.96	-0.129954	0.418188	0.558314	Not significant
AT1G02290	0.502951	0.85767	1.06076	0.938786	Not significant	6.635	9.355	0.345721	0.154038	0.263382	Not significant
AT1G02300	0.305998	0.768665	1.04553	1.08364	Not significant	15.26	90.545	2.42939	2.6849e-45	3.77205e-43	Heat > Mock
AT1G02305	0.531789	0.868443	1.02968	1.11518	Not significant	60.7	106.745	0.67398	1.66455e-05	9.6985e-05	Not significant
AT1G02310	0.722955	0.933854	0.961265	0.945306	Not significant	0.34	0.555	0.552762	0.554336	0.683081	Not significant
AT1G02330	0.24261	0.730089	1.04022	1.07532	Not significant	37.835	34.895	-0.268066	0.140808	0.246222	Not significant
AT1G02335	0.0388376	0.44643	1.10432	0.871046	Not significant	17.65	11.31	-0.782317	0.00136952	0.00503586	Not significant
AT1G02340	0.883605	0.975002	1.02084	1.02376	Not significant	0.735	2.55	1.64555	0.00263472	0.00890567	Heat > Mock
AT1G02360	0.295956	0.764744	0.872665	0.995705	Not significant	16.51	7.99	-1.18819	1.29224e-06	9.48429e-06	Mock > Heat
AT1G02370	0.0448993	0.467866	0.857135	1.06054	Not significant	8.74	12.7	0.396256	0.0538189	0.114142	Not significant
AT1G02380	0.204463	0.699691	0.950506	1.13869	Not significant	1.445	1.96	0.305325	0.554758	0.683388	Not significant
AT1G02390	0.169171	0.664494	0.940603	0.844238	Not significant	0.765	1.14	0.41972	0.440833	0.579904	Not significant
AT1G02400	0.278705	0.752135	1.04952	0.7921	Not significant	5.23	2.95	-0.944546	0.00701276	0.0207043	Not significant
AT1G02410	0.962953	0.993556	0.965364	1.08376	Not significant	19.715	27.81	0.361561	0.072222	0.145	Not significant
AT1G02420	0.831929	0.961124	1.00495	1.69403	Not significant	1.22	1.77	0.390367	0.432482	0.57193	Not significant
AT1G02430	0.139615	0.629887	1.04612	1.17511	Not significant	0.555	0.22	-1.58255	0.2689	0.40421	Not significant
AT1G02440	0.142928	0.634553	1.08593	1.02452	Not significant	0.25	0.26	-0.14268	0.941382	0.964624	Not significant
AT1G02460	0.627254	0.903393	0.913473	1.22993	Not significant	2.34	2.415	-0.110746	0.746796	0.83335	Not significant
AT1G02470	0.886792	0.975423	0.996628	0.946852	Not significant	0.48	1.24	1.19674	0.18554	0.304694	Not significant
AT1G02475	0.564028	0.88219	0.96318	1.09521	Not significant	58.465	53.655	-0.273727	0.103937	0.194267	Not significant
AT1G02500	0.442585	0.83268	0.972639	1.1669	Not significant	259.83	263.625	-0.125823	0.371344	0.51119	Not significant
AT1G02510	0.731886	0.936998	0.951277	1.01939	Not significant	0	0	0	1	1	Not significant
AT1G02520	0.917757	0.982827	0.967855	1.09208	Not significant	3.335	1.7	-1.13863	1.62594e-05	9.49918e-05	Mock > Heat
AT1G02530	0.795201	0.952684	0.962586	1.06289	Not significant	0.105	0.32	1.4649	0.0528331	0.112403	Not significant
AT1G02560	0.213061	0.706548	0.856109	1.27452	Not significant	253.815	189.985	-0.564986	7.3359e-05	0.000370194	Not significant
AT1G02570	0.0317559	0.41884	1.14728	1.54321	Not significant	0.825	0.35	-1.4389	0.157824	0.268502	Not significant
AT1G02575	0.677557	0.920167	0.973286	0.887675	Not significant	0.125	0.035	-2.1689	0.433914	0.573344	Not significant
AT1G02580	0.348339	0.79214	1.05603	0.940779	Not significant	0.12	0.09	-0.589313	0.674749	0.779818	Not significant
AT1G02610	0.335779	0.784962	0.903021	0.788756	Not significant	1.525	1.925	0.23677	0.688841	0.789644	Not significant
AT1G02620	0.101794	0.578369	0.818231	1.82212	Not significant	0.17	0.585	1.63877	0.116335	0.212163	Not significant
AT1G02630	0.579561	0.889623	1.01925	0.962642	Not significant	0.12	0	-4.54267	0.0735788	0.147028	Not significant
AT1G02640	0.187832	0.68371	1.03616	0.977512	Not significant	6.535	7.21	-0.0108742	0.958684	0.974736	Not significant
AT1G02650	0.497252	0.855532	0.964958	0.995576	Not significant	0.565	1.05	0.772744	0.198797	0.320792	Not significant
AT1G02660	0.0410507	0.456134	1.06926	0.914043	Not significant	2.205	4.73	0.954378	0.000229948	0.00102915	Not significant
AT1G02670	0.739157	0.93959	0.975243	1.05825	Not significant	1.07	2.27	0.9138	0.0218866	0.0544653	Not significant
AT1G02680	0.609175	0.897057	1.07504	0.982405	Not significant	12.715	16.375	0.22618	0.37716	0.51646	Not significant
AT1G02690	0.959627	0.993417	0.985941	1.12003	Not significant	18.685	21.96	0.0866177	0.613558	0.731273	Not significant
AT1G02700	0.0505468	0.482881	1.0639	1.14062	Not significant	0.565	3.925	2.6631	5.69274e-08	5.19457e-07	Heat > Mock
AT1G02720	0.225528	0.719362	1.05107	0.944593	Not significant	10.12	10.42	-0.114461	0.601725	0.721554	Not significant
AT1G02730	0.957056	0.992654	0.960422	1.06218	Not significant	29.49	11.65	-1.50525	2.26135e-14	4.87216e-13	Mock > Heat
AT1G02740	0.109869	0.590222	0.910758	1.03029	Not significant	6.28	7.98	0.221729	0.427269	0.566772	Not significant
AT1G02750	0.0642692	0.508832	1.08749	0.807005	Not significant	11.99	19.25	0.55315	0.0247068	0.0603015	Not significant
AT1G02770	0.848941	0.965694	0.922396	1.06859	Not significant	0.42	4.65	3.3354	1.85658e-10	2.49467e-09	Heat > Mock
AT1G02780	0.101794	0.578369	0.859473	1.26715	Not significant	1380.76	1128.51	-0.427185	0.00735753	0.0215454	Not significant
AT1G02790	0.434536	0.829579	0.894752	1.84998	Not significant	0.47	0.79	0.574499	0.415781	0.555912	Not significant
AT1G02800	0.00343297	0.210198	1.21292	0.961134	Not significant	2.765	2.535	-0.289001	0.415201	0.555356	Not significant
AT1G02810	0.0446459	0.467203	1.12846	1.04974	Not significant	9.75	20.22	0.902984	1.20651e-06	8.90183e-06	Not significant
AT1G02816	0.790097	0.95152	0.983009	1.05938	Not significant	7.515	11.24	0.435675	0.0598203	0.124371	Not significant
AT1G02840	0.0149278	0.345867	1.16961	1.01896	Not significant	103.765	148.275	0.369386	0.011886	0.03255	Not significant
AT1G02850	0.279682	0.752734	0.936772	1.28459	Not significant	8.98	60.595	2.60798	8.19812e-55	1.56974e-52	Heat > Mock
AT1G02860	0.384975	0.806692	0.933128	0.968788	Not significant	6.585	13.475	0.892482	0.000205922	0.000933235	Not significant
AT1G02870	0.0280039	0.41068	0.81327	1.03952	Not significant	39.88	34.185	-0.369236	0.0616423	0.127467	Not significant
AT1G02880	0.537138	0.870783	0.95559	1.03552	Not significant	14.845	15.46	-0.0789736	0.726549	0.817987	Not significant
AT1G02890	0.0356682	0.433712	1.07028	1.05997	Not significant	21.645	28.395	0.233386	0.190707	0.310912	Not significant
AT1G02910	0.95372	0.991845	0.968082	1.03222	Not significant	41.425	24.005	-0.930623	2.94616e-08	2.81832e-07	Not significant
AT1G02920	0.915988	0.982567	0.979031	1.41262	Not significant	53.25	62.07	0.0854629	0.633283	0.747068	Not significant
AT1G02930	0.684516	0.922062	0.989821	0.902451	Not significant	157.66	115.65	-0.580385	0.000925524	0.00356501	Not significant
AT1G02940	0.666479	0.91638	0.953111	1.02035	Not significant	1.58	3.315	0.906611	0.0926107	0.17707	Not significant
AT1G02950	0.754577	0.942985	1.03502	1.05793	Not significant	10.275	8.51	-0.396945	0.200023	0.322372	Not significant
AT1G02960	0.051829	0.484641	1.08528	1.0081	Not significant	7.07	14.21	0.853028	0.000101568	0.000494776	Not significant
AT1G02965	0.0532419	0.485766	1.10752	0.751401	Not significant	0	0	0	1	1	Not significant
AT1G02970	0.0251014	0.394366	1.12032	1.199	Not significant	4.27	4.575	-0.0479625	0.866067	0.917141	Not significant
AT1G02980	0.482396	0.84863	0.934954	1.04914	Not significant	0.115	2.65	4.3678	1.7446e-14	3.82122e-13	Heat > Mock
AT1G02990	0.956165	0.992489	0.959633	1.07627	Not significant	4.41	3.8	-0.389867	0.152665	0.261619	Not significant
AT1G03000	0.204384	0.699672	1.11587	1.01181	Not significant	10.835	15.405	0.350408	0.0583087	0.121847	Not significant
AT1G03010	0.215603	0.709231	1.04598	1.0205	Not significant	0.29	0.63	0.95394	0.203485	0.326862	Not significant
AT1G03030	0.592368	0.89307	0.977832	0.880787	Not significant	14.365	20.19	0.350221	0.0800334	0.157355	Not significant
AT1G03040	0.933889	0.987967	0.976505	0.996153	Not significant	27.805	32.735	0.0915011	0.59865	0.719246	Not significant
AT1G03050	0.399749	0.813404	0.927954	1.00176	Not significant	0.04	0.06	0.445229	0.840599	0.89947	Not significant
AT1G03055	0.928069	0.985949	0.956841	0.970537	Not significant	2.1	3.65	0.63194	0.201004	0.323686	Not significant
AT1G03060	0.113254	0.596321	1.05603	1.0417	Not significant	5.15	3.65	-0.675122	0.231472	0.360147	Not significant
AT1G03070	0.270788	0.74796	0.918639	1.02527	Not significant	1.105	6.79	2.47508	5.97474e-09	6.3585e-08	Heat > Mock
AT1G03080	0.149648	0.643523	0.939988	1.06603	Not significant	12.825	14.045	-0.0410384	0.860721	0.913272	Not significant
AT1G03090	0.0399029	0.451012	1.12027	0.996758	Not significant	10.14	12.905	0.195666	0.302196	0.439628	Not significant
AT1G03100	0.545027	0.873896	1.05182	1.02423	Not significant	2.64	3.795	0.370798	0.181233	0.299278	Not significant
AT1G03110	0.435294	0.829884	0.970195	0.992901	Not significant	17.61	14.685	-0.395724	0.0618846	0.127812	Not significant
AT1G03140	0.247742	0.733407	1.11398	0.828249	Not significant	45.48	68.285	0.452023	0.00987553	0.0278308	Not significant
AT1G03150	0.208933	0.702138	0.724651	0.795804	Not significant	30.76	58.015	0.776004	7.26259e-05	0.000367197	Not significant
AT1G03160	0.234643	0.725294	0.69174	1.03701	Not significant	24.19	10.6	-1.35859	1.41514e-10	1.92879e-09	Mock > Heat
AT1G03170	0.48288	0.84863	1.03837	0.686934	Not significant	0.13	1.14	2.96532	1.3149e-05	7.83627e-05	Heat > Mock
AT1G03180	0.785972	0.950736	0.978397	0.962424	Not significant	3.38	13.73	1.87928	3.5428e-11	5.25401e-10	Heat > Mock
AT1G03190	0.724326	0.934362	1.03803	0.99089	Not significant	4.705	6.065	0.214808	0.351415	0.490513	Not significant
AT1G03200	0.655722	0.913358	0.987986	1.22548	Not significant	1.58	2.25	0.335017	0.772311	0.851974	Not significant
AT1G03210	0.613832	0.898323	0.995466	0.971198	Not significant	15.245	11.955	-0.506409	0.0410401	0.0915191	Not significant
AT1G03220	0.585994	0.891492	1.00549	1.05377	Not significant	95.985	228.715	1.10598	8.97654e-15	2.01637e-13	Heat > Mock
AT1G03230	0.54508	0.873896	1.02964	0.978219	Not significant	45.805	38.09	-0.417291	0.0104962	0.0292934	Not significant
AT1G03260	0.803051	0.955325	0.922194	1.02338	Not significant	7.055	8.57	0.142275	0.582409	0.705985	Not significant
AT1G03270	0.255931	0.739809	1.15141	1.01101	Not significant	2.67	2.825	-0.0687305	0.842585	0.90054	Not significant
AT1G03280	0.919215	0.983347	0.987723	1.04853	Not significant	19.5	23.62	0.128956	0.458847	0.597083	Not significant
AT1G03290	0.747348	0.942303	1.0375	1.06449	Not significant	10.295	12.485	0.132917	0.45823	0.596544	Not significant
AT1G03300	0.711023	0.930443	1.00796	0.907141	Not significant	0	0	0	1	1	Not significant
AT1G03310	0.671041	0.917994	0.990429	0.968909	Not significant	31.395	51.58	0.565148	0.000239074	0.00106578	Not significant
AT1G03330	0.388301	0.808185	1.00345	0.885162	Not significant	72.485	81.685	0.0421001	0.837656	0.897575	Not significant
AT1G03340	0.598443	0.894991	0.913767	1.00683	Not significant	3.295	3.055	-0.236534	0.512317	0.64614	Not significant
AT1G03350	0.583129	0.890527	1.01058	0.977868	Not significant	30.46	26.53	-0.33834	0.0503973	0.108357	Not significant
AT1G03360	0.0743094	0.528656	1.1454	0.914568	Not significant	17.79	47.33	1.27639	9.88427e-11	1.37161e-09	Heat > Mock
AT1G03365	0.472249	0.845569	1.07475	0.866287	Not significant	6.92	7.875	0.0288773	0.891731	0.933215	Not significant
AT1G03370	0.467493	0.842729	0.872144	0.996407	Not significant	8.41	6.995	-0.413903	0.0273087	0.0654544	Not significant
AT1G03380	0.436795	0.830553	0.943961	1.04378	Not significant	9.78	8.49	-0.363829	0.0607775	0.126014	Not significant
AT1G03390	0.145122	0.637803	0.916482	0.784085	Not significant	0	0	0	1	1	Not significant
AT1G03400	0.314442	0.774582	0.947168	0.926723	Not significant	7.485	8.89	0.104144	0.681354	0.784815	Not significant
AT1G03410	0.0482986	0.476502	1.08532	1.07764	Not significant	1.24	3.14	1.1973	0.00567684	0.0172624	Heat > Mock
AT1G03430	0.321603	0.778123	1.05708	0.695457	Not significant	11.16	13.115	0.104772	0.678177	0.78218	Not significant
AT1G03440	0.820375	0.95816	1.04872	0.71377	Not significant	9.685	9.295	-0.210849	0.308353	0.446059	Not significant
AT1G03445	0.353391	0.792672	0.945076	0.942971	Not significant	0.035	0.765	4.36864	8.21694e-06	5.11389e-05	Heat > Mock
AT1G03457	0.0539392	0.487281	1.1229	1.03709	Not significant	6.44	5.325	-0.419987	0.0949157	0.18059	Not significant
AT1G03470	0.323821	0.779782	0.79314	0.447606	Not significant	9.385	17.6	0.770214	0.000847563	0.00330005	Not significant
AT1G03475	0.810513	0.956081	0.993063	1.03219	Not significant	192.75	168.005	-0.345655	0.015919	0.0417641	Not significant
AT1G03490	0.000122745	0.0654487	1.16643	1.07014	Not significant	0	0	0	1	1	Not significant
AT1G03495	0.00347461	0.210198	1.06117	0.385681	Not significant	5.175	19.715	1.77777	2.18968e-13	4.27194e-12	Heat > Mock
AT1G03510	0.976288	0.99642	0.995585	1.09848	Not significant	1.64	5.16	1.52197	4.13512e-05	0.000221276	Heat > Mock
AT1G03520	0.567268	0.884311	0.951982	1.11316	Not significant	3.1	3.435	-0.0112805	0.971149	0.983031	Not significant
AT1G03530	0.885525	0.975171	1.04286	1.14572	Not significant	13.565	14.15	-0.0938912	0.6074	0.726158	Not significant
AT1G03540	0.0514352	0.483623	1.21445	0.772942	Not significant	1.68	2.71	0.52179	0.196682	0.318368	Not significant
AT1G03550	0.528955	0.867893	0.867804	1.08439	Not significant	4.785	3.015	-0.809242	0.0398833	0.0893601	Not significant
AT1G03560	0.0906783	0.561305	1.15524	0.73002	Not significant	5.595	5.7	-0.137887	0.596611	0.717777	Not significant
AT1G03590	0.323373	0.779753	0.959418	1.07799	Not significant	11.5	11.985	-0.0785756	0.690955	0.79126	Not significant
AT1G03600	0.103204	0.581435	1.11623	1.18602	Not significant	316.795	211.435	-0.723194	1.28682e-06	9.45329e-06	Not significant
AT1G03610	0.259971	0.741639	1.08257	1.05138	Not significant	9.715	14.8	0.470823	0.0227644	0.0562605	Not significant
AT1G03620	0.846661	0.965168	1.02551	1.05615	Not significant	1.35	1.55	0.0440263	0.931115	0.958652	Not significant
AT1G03630	0.820424	0.95816	0.991757	1.03375	Not significant	147.445	192.54	0.244353	0.110818	0.204425	Not significant
AT1G03650	0.00436682	0.22811	0.626903	0.663639	Not significant	6.465	14.185	1.00757	0.00184064	0.00651981	Heat > Mock
AT1G03660	0.055252	0.49033	0.848949	0.996327	Not significant	0.905	0.925	-0.167364	0.852693	0.907219	Not significant
AT1G03670	0.73763	0.939153	0.98357	0.808957	Not significant	0	0	0	1	1	Not significant
AT1G03680	0.0116277	0.314444	1.3719	0.6101	Not significant	470.08	176.165	-1.56363	1.55649e-27	9.67427e-26	Mock > Heat
AT1G03687	0.0573441	0.49297	1.14439	0.882993	Not significant	16.17	27.2	0.604651	0.0012555	0.00466646	Not significant
AT1G03700	0.0292997	0.412746	1.11	1.00307	Not significant	0.945	0.36	-1.54951	0.155438	0.265355	Not significant
AT1G03710	0.00157371	0.155526	1.16337	1.06415	Not significant	0.72	0.48	-0.798587	0.465509	0.603142	Not significant
AT1G03720	0.000451396	0.103765	1.19609	1.32089	Not significant	0	0.085	2.64631	0.548105	1	Not significant
AT1G03730	0.151315	0.645228	0.906249	0.960502	Not significant	9.855	13.265	0.285763	0.224187	0.351926	Not significant
AT1G03740	0.184606	0.680847	1.03625	1.06013	Not significant	13.535	11.96	-0.333441	0.0694715	0.140296	Not significant
AT1G03750	0.0229151	0.388033	1.075	1.06081	Not significant	2.98	4.7	0.50185	0.0533389	0.113306	Not significant
AT1G03760	0.00309813	0.198984	1.13367	1.0205	Not significant	7.185	23.67	1.58426	9.83743e-13	1.77216e-11	Heat > Mock
AT1G03770	0.62719	0.903393	1.18426	1.11868	Not significant	4.235	10.5	1.1671	1.91991e-06	1.36276e-05	Heat > Mock
AT1G03780	0.671353	0.917994	1.01335	1.10039	Not significant	10.625	3.7	-1.66847	5.76206e-15	1.33082e-13	Mock > Heat
AT1G03790	0.064966	0.510172	1.11753	0.991166	Not significant	0.085	0.335	1.83955	0.120686	0.218435	Not significant
AT1G03800	0.313875	0.774582	0.976049	1.63867	Not significant	0.775	3.12	1.86704	0.000273289	0.00119939	Heat > Mock
AT1G03820	0.269669	0.747654	1.1886	0.794487	Not significant	33.145	22.685	-0.668994	0.00440603	0.0139094	Not significant
AT1G03830	0.88569	0.975271	0.918082	1.1248	Not significant	6.93	8.685	0.162749	0.454148	0.592528	Not significant
AT1G03840	0.296592	0.765019	1.02643	1.12498	Not significant	2.56	1.1	-1.36941	0.00120223	0.00449307	Mock > Heat
AT1G03850	0.512358	0.862064	1.05785	0.89512	Not significant	14.895	28.73	0.807685	0.000920463	0.00354742	Not significant
AT1G03860	0.98456	0.997085	0.965831	1.20559	Not significant	75.24	237.47	1.51993	1.97158e-22	8.73342e-21	Heat > Mock
AT1G03870	0.659792	0.914208	0.963587	1.01052	Not significant	66.125	128.525	0.809168	2.20652e-07	1.82415e-06	Not significant
AT1G03880	0.12887	0.6164	1.05995	1.05768	Not significant	0	0.095	3.93888	0.197313	0.318976	Not significant
AT1G03890	0.813665	0.956754	0.955539	0.858425	Not significant	0	0.03	2.37869	0.627659	1	Not significant
AT1G03900	0.595412	0.89395	0.976544	0.926555	Not significant	96.105	110.91	0.0756072	0.67539	0.780103	Not significant
AT1G03905	0.369288	0.800811	1.03517	0.996563	Not significant	6.575	4.535	-0.686424	0.0152529	0.0402656	Not significant
AT1G03910	0.0376272	0.441288	1.11876	1.1213	Not significant	30.165	37.07	0.145124	0.375206	0.514731	Not significant
AT1G03920	0.151998	0.64542	0.842729	0.893198	Not significant	0.995	1.5	0.431798	0.341152	0.479714	Not significant
AT1G03930	0.788861	0.95152	0.969965	1.2077	Not significant	12.635	11.77	-0.253536	0.179529	0.297105	Not significant
AT1G03940	0.716671	0.931263	1.03813	0.365868	Not significant	5.6	18.465	1.56736	1.16344e-13	2.33901e-12	Heat > Mock
AT1G03950	0.088314	0.556568	1.09455	1.16255	Not significant	11.055	8.555	-0.499945	0.0790606	0.155921	Not significant
AT1G03960	0.613592	0.898323	1.02743	1.08934	Not significant	6.47	9.905	0.45881	0.0348181	0.0797728	Not significant
AT1G03970	0.28046	0.75384	0.908266	1.22327	Not significant	20.74	24.225	0.0803656	0.691644	0.791751	Not significant
AT1G03980	0.0184069	0.364082	0.884378	0.994403	Not significant	0.565	1.875	1.59009	0.00677716	0.0201037	Heat > Mock
AT1G03982	0.266591	0.74581	1.021	1.22133	Not significant	0	0	0	1	1	Not significant
AT1G03990	0.166006	0.661485	1.1099	1.12134	Not significant	0.67	1.53	1.02761	0.0289087	0.0686037	Not significant
AT1G04000	0.330581	0.783286	1.08514	1.18383	Not significant	10.045	8.475	-0.404432	0.122186	0.220512	Not significant
AT1G04010	0.812061	0.956716	0.947681	1.10424	Not significant	4.38	6.545	0.428366	0.0580727	0.12145	Not significant
AT1G04020	0.0806841	0.542978	1.05541	1.10529	Not significant	8.22	7.595	-0.265137	0.207823	0.331721	Not significant
AT1G04030	0.912815	0.98151	0.935971	1.01645	Not significant	4.435	6.035	0.304025	0.255022	0.387917	Not significant
AT1G04040	0.179921	0.67749	1.04585	1.04825	Not significant	158.42	126.945	-0.462634	0.00212858	0.00739737	Not significant
AT1G04050	0.0127945	0.323534	1.09582	1.12123	Not significant	2.18	3.745	0.63062	0.0279136	0.0666618	Not significant
AT1G04080	0.673339	0.91851	1.00185	0.916385	Not significant	37.165	53.955	0.384569	0.016322	0.0426377	Not significant
AT1G04090	0.761179	0.944879	0.993058	1.01489	Not significant	0.655	0.845	0.206184	0.728212	0.819157	Not significant
AT1G04100	0.312372	0.773595	1.02295	0.96089	Not significant	2.84	3.625	0.214665	0.57173	0.697348	Not significant
AT1G04110	0.0230682	0.389535	1.04188	1.10799	Not significant	8.1	1.135	-2.94337	2.67255e-25	1.45205e-23	Mock > Heat
AT1G04120	0.681748	0.921483	0.991767	1.09739	Not significant	18.345	29.33	0.512733	0.00902301	0.0256936	Not significant
AT1G04130	0.546883	0.874314	1.05611	1.05699	Not significant	7.125	19.5	1.31283	9.38259e-09	9.6899e-08	Heat > Mock
AT1G04140	0.064609	0.509557	1.07464	1.10731	Not significant	32.005	31.465	-0.184044	0.318169	0.456646	Not significant
AT1G04150	0.424566	0.824046	1.16403	0.978614	Not significant	0.24	0.13	-1.0733	0.209855	0.334335	Not significant
AT1G04160	0.321783	0.778171	1.13775	1.01443	Not significant	3.2	2.815	-0.363919	0.217956	0.344513	Not significant
AT1G04170	0.160525	0.65665	0.855394	0.993661	Not significant	76.015	84.44	0.00438209	0.976422	0.986094	Not significant
AT1G04180	0.472111	0.845569	0.948108	1.16724	Not significant	1.57	1.855	0.113417	0.801017	0.872891	Not significant
AT1G04190	0.649918	0.91045	1.01542	0.954551	Not significant	30.515	30.515	-0.137869	0.453338	0.591764	Not significant
AT1G04200	0.732078	0.937017	0.97121	1.07486	Not significant	9.92	5.785	-0.935202	8.30584e-06	5.1638e-05	Not significant
AT1G04210	0.492187	0.85293	1.07435	1.07076	Not significant	14.55	15.72	-0.05007	0.791987	0.866311	Not significant
AT1G04220	0.917985	0.982934	1.00253	1.03948	Not significant	4.61	7.78	0.598874	0.0156785	0.0412635	Not significant
AT1G04230	0.640227	0.90687	1.03611	0.984018	Not significant	7.18	8.4	0.0883131	0.704882	0.801879	Not significant
AT1G04240	0.267695	0.746227	0.956495	0.9646	Not significant	15.075	7.605	-1.12984	3.70601e-06	2.48354e-05	Mock > Heat
AT1G04250	0.403275	0.81422	0.951615	0.938225	Not significant	41.465	52.18	0.198832	0.283082	0.41994	Not significant
AT1G04260	0.760056	0.944573	0.948751	1.03085	Not significant	11.595	10.41	-0.301132	0.21566	0.341498	Not significant
AT1G04270	0.274436	0.749489	1.04914	1.08261	Not significant	772.665	599.53	-0.499815	0.00321425	0.0105671	Not significant
AT1G04280	0.0391843	0.447197	1.06706	0.923271	Not significant	15.345	6.675	-1.33653	4.72724e-11	6.87739e-10	Mock > Heat
AT1G04290	0.088038	0.556223	1.07611	1.04624	Not significant	32.535	31.875	-0.151429	0.569533	0.695383	Not significant
AT1G04300	0.126131	0.615133	1.09474	0.953583	Not significant	17.74	18.755	-0.0786844	0.677441	0.781657	Not significant
AT1G04310	0.655706	0.913358	1.03456	1.15342	Not significant	4.57	4.835	-0.0865355	0.749745	0.835711	Not significant
AT1G04340	0.685268	0.922143	0.901201	1.23559	Not significant	34.045	26.47	-0.491737	0.0215019	0.0536993	Not significant
AT1G04350	0.737837	0.939172	1.00396	1.00523	Not significant	13.365	16.615	0.162742	0.391096	0.530859	Not significant
AT1G04360	0.279354	0.752652	1.01133	1.05806	Not significant	2.02	1.45	-0.610801	0.152903	0.261951	Not significant
AT1G04380	0.334889	0.784552	1.07925	0.9562	Not significant	0.215	0.065	-1.91381	0.189233	0.309359	Not significant
AT1G04390	0.115806	0.600285	0.911082	1.01506	Not significant	2.755	4.98	0.69808	0.00827764	0.0238486	Not significant
AT1G04400	0.572054	0.886477	1.00746	1.04116	Not significant	59.155	75.04	0.195909	0.178919	0.296457	Not significant
AT1G04410	0.184341	0.680847	1.06061	1.13	Not significant	782.005	644.535	-0.420411	0.00323663	0.0106246	Not significant
AT1G04420	0.0462337	0.46993	1.06998	0.932088	Not significant	107.56	140.43	0.246572	0.113502	0.208308	Not significant
AT1G04430	0.256447	0.739809	1.05206	1.08961	Not significant	59.265	49.555	-0.405935	0.00630903	0.018904	Not significant
AT1G04440	0.261534	0.742964	1.03228	1.21198	Not significant	21.535	35.24	0.555042	0.00205497	0.00717307	Not significant
AT1G04445	0.555962	0.878306	0.929999	1.13437	Not significant	0.12	0.06	-1.16279	0.739466	1	Not significant
AT1G04450	0.404119	0.814221	1.06043	1.02774	Not significant	0	0	0	1	1	Not significant
AT1G04470	0.10542	0.584581	1.00929	1.02486	Not significant	0.01	0.115	3.14148	0.0745147	0.148473	Not significant
AT1G04480	0.424843	0.824233	1.03927	0.938094	Not significant	585.255	815.325	0.348428	0.0534713	0.113537	Not significant
AT1G04490	0.0169761	0.35622	1.19333	1.05381	Not significant	0.73	0.58	-0.43299	0.531217	0.662918	Not significant
AT1G04500	0.507108	0.859401	0.975829	1.37771	Not significant	0.27	0.69	1.24298	0.144834	0.251319	Not significant
AT1G04510	0.716425	0.931263	1.04796	1.06751	Not significant	35.435	35.97	-0.125889	0.432033	0.571527	Not significant
AT1G04520	0.977597	0.99642	0.95724	0.638855	Not significant	17.325	13.515	-0.497693	0.0134897	0.0362272	Not significant
AT1G04530	0.324344	0.780034	0.88883	1.12912	Not significant	35.645	22.93	-0.776689	1.03475e-05	6.29788e-05	Not significant
AT1G04540	0.438862	0.831588	0.963202	1.0773	Not significant	0.84	1.97	1.06026	0.0106802	0.0297228	Heat > Mock
AT1G04550	0.565246	0.882817	0.948911	0.956541	Not significant	20.635	20.61	-0.150154	0.437853	0.576943	Not significant
AT1G04555	0.346991	0.791622	0.923378	0.860271	Not significant	6.715	6.865	-0.0832878	0.814889	0.882459	Not significant
AT1G04560	0.301923	0.766448	1.06872	1.15289	Not significant	0.035	0.355	3.20442	0.190331	0.310585	Not significant
AT1G04570	0.195624	0.691465	0.919409	1.27875	Not significant	0.615	2.29	1.76212	5.37552e-05	0.000280138	Heat > Mock
AT1G04580	0.326894	0.780917	1.03694	1.04406	Not significant	0.015	0.12	2.97655	0.0473404	0.10294	Not significant
AT1G04590	0.613472	0.898323	0.993246	1.0121	Not significant	22.065	40.595	0.740141	3.94095e-05	0.000211793	Not significant
AT1G04600	0.229344	0.721813	1.06717	0.961096	Not significant	0.175	0.885	2.15294	3.21759e-06	2.18828e-05	Heat > Mock
AT1G04610	0.573954	0.887183	1.03946	0.926986	Not significant	2.375	0.44	-2.57027	3.11093e-07	2.51919e-06	Mock > Heat
AT1G04620	0.224338	0.71791	1.08276	0.989001	Not significant	26.21	16.53	-0.806561	2.60678e-06	1.8034e-05	Not significant
AT1G04625	0.781395	0.949888	1.0163	0.96604	Not significant	0	0.095	2.55354	0.567178	1	Not significant
AT1G04630	0.680256	0.921043	1.02213	0.502027	Not significant	97.235	142.155	0.41366	0.02279	0.056312	Not significant
AT1G04640	0.979625	0.996611	0.975388	1.18186	Not significant	63.855	27.42	-1.3464	1.80407e-10	2.42686e-09	Mock > Heat
AT1G04650	0.935353	0.988205	1.01054	0.823959	Not significant	1.97	5.15	1.22623	2.64735e-06	1.82881e-05	Heat > Mock
AT1G04660	0.0098033	0.304566	1.09576	1.33689	Not significant	0.115	0.16	0.284406	0.858783	0.911982	Not significant
AT1G04680	0.827474	0.959795	0.959523	0.982222	Not significant	51.635	31.31	-0.866456	2.7407e-08	2.63828e-07	Not significant
AT1G04690	0.427816	0.826476	0.938082	1.2352	Not significant	90.9	84.48	-0.23919	0.173055	0.288826	Not significant
AT1G04700	0.378298	0.804319	0.93137	1.07135	Not significant	1.04	0.975	-0.264131	0.481369	0.618031	Not significant
AT1G04710	0.553579	0.876853	0.89231	0.972325	Not significant	19.51	31.645	0.552518	0.0016947	0.00607721	Not significant
AT1G04730	0.0471172	0.471652	1.10764	0.958032	Not significant	3.72	3.545	-0.217266	0.387916	0.527478	Not significant
AT1G04750	0.615228	0.899221	1.0636	1.09467	Not significant	90.38	80.055	-0.305611	0.0972025	0.184115	Not significant
AT1G04760	0.256526	0.739809	1.02946	0.923094	Not significant	6.55	4.085	-0.836855	0.0107848	0.0299631	Not significant
AT1G04770	0.739403	0.939684	0.997253	0.929736	Not significant	28.96	47.615	0.559864	0.00285283	0.0095428	Not significant
AT1G04780	0.470918	0.844985	0.968254	1.01094	Not significant	16.335	20.53	0.175926	0.305617	0.443239	Not significant
AT1G04790	0.226777	0.72041	1.08187	1.14623	Not significant	12.625	10.055	-0.476467	0.0101589	0.0285009	Not significant
AT1G04800	0.155202	0.648448	1.09458	0.427388	Not significant	175.935	34.555	-2.49649	4.44099e-53	7.92801e-51	Mock > Heat
AT1G04810	0.980765	0.996614	0.936544	1.06409	Not significant	24.595	28.34	0.0476104	0.782418	0.858962	Not significant
AT1G04820	0.440561	0.83268	1.10261	1.07497	Not significant	283.845	271.24	-0.214625	0.130195	0.231657	Not significant
AT1G04830	0.244688	0.731449	1.0712	0.937495	Not significant	7.07	9.79	0.322328	0.175501	0.292149	Not significant
AT1G04840	0.720353	0.932864	1.01265	1.07935	Not significant	0.985	1.765	0.70221	0.0660164	0.134647	Not significant
AT1G04850	0.371485	0.802166	1.01263	1.18072	Not significant	74.75	128.57	0.640238	1.86935e-05	0.000107597	Not significant
AT1G04860	0.193196	0.689287	1.06252	1.20277	Not significant	12.17	15.535	0.202022	0.235774	0.365511	Not significant
AT1G04870	0.830134	0.960212	1.00696	1.09413	Not significant	35.44	33.47	-0.211967	0.276571	0.412865	Not significant
AT1G04880	0.114065	0.598994	0.845474	0.962347	Not significant	0.265	0.54	0.862386	0.3271	0.465477	Not significant
AT1G04890	0.19329	0.689357	1.08653	1.07348	Not significant	0	0	0	1	1	Not significant
AT1G04900	0.108454	0.589654	1.10322	0.917795	Not significant	9.645	17.53	0.721858	0.000375793	0.00159444	Not significant
AT1G04910	0.84471	0.964618	0.966739	1.02892	Not significant	17.695	17.755	-0.139834	0.436105	0.575407	Not significant
AT1G04920	0.682902	0.921793	1.03381	1.10345	Not significant	1.215	1.28	-0.093295	0.794984	0.868588	Not significant
AT1G04930	0.122966	0.611313	1.11679	1.12888	Not significant	4.045	5.335	0.238061	0.47521	0.612061	Not significant
AT1G04945	0.0011953	0.136251	1.14509	1.00291	Not significant	5.92	11.95	0.868085	0.000133928	0.000636864	Not significant
AT1G04940	0.03118	0.417092	1.16845	1.0969	Not significant	91.06	78.995	-0.337113	0.0606267	0.125783	Not significant
AT1G04950	0.0464053	0.46993	1.08322	1.12605	Not significant	10.32	13.095	0.190267	0.33688	0.475508	Not significant
AT1G04960	0.733535	0.937489	0.945632	1.0199	Not significant	15.06	27.04	0.706445	0.000340945	0.00146147	Not significant
AT1G04970	0.302491	0.766499	0.881745	0.771153	Not significant	15.46	46.01	1.42767	1.07113e-16	2.94349e-15	Heat > Mock
AT1G04980	0.153853	0.647562	1.07559	0.767897	Not significant	20.54	72.615	1.67619	1.31093e-25	7.23846e-24	Heat > Mock
AT1G04985	0.0541366	0.488102	1.19025	1.02463	Not significant	26.83	42.195	0.516318	0.00359493	0.0116557	Not significant
AT1G04990	0.0844088	0.550365	1.07934	0.98059	Not significant	23.97	21.89	-0.282614	0.122195	0.220513	Not significant
AT1G05000	0.0709795	0.522278	1.31053	1.04229	Not significant	18.08	21.035	0.0762273	0.706146	0.803009	Not significant
AT1G05005	0.643814	0.908112	1.17091	1.07375	Not significant	0	0	0	1	1	Not significant
AT1G05010	0.0115932	0.314444	0.839598	0.846355	Not significant	186.12	198.405	-0.0405007	0.816443	0.883577	Not significant
AT1G05020	0.00365858	0.214647	1.13845	1.0586	Not significant	0.465	0.66	0.351821	0.585744	0.708727	Not significant
AT1G05030	0.115521	0.600049	0.919533	0.96582	Not significant	9.05	6.295	-0.669974	0.00313168	0.0103329	Not significant
AT1G05035	0.240734	0.728431	0.988041	1.096	Not significant	0	0	0	1	1	Not significant
AT1G05040	0.326495	0.780917	1.00856	1.11677	Not significant	0.06	0.165	1.28889	0.600992	0.720931	Not significant
AT1G05055	0.268759	0.747374	1.03758	1.14446	Not significant	13.575	18.195	0.28921	0.173022	0.288791	Not significant
AT1G05060	0.0012894	0.14011	1.15967	1.11514	Not significant	12.405	14.18	0.0524164	0.831587	0.893715	Not significant
AT1G05070	0.155813	0.649594	1.10183	1.09375	Not significant	24.955	26.615	-0.0370655	0.870159	0.920044	Not significant
AT1G05080	0.00099119	0.127991	1.25064	1.41598	Not significant	0	0.205	4.82816	0.0466859	0.101713	Not significant
AT1G05087	0.307821	0.769909	0.244132	inf	Not significant	4.87	6.7	0.300659	0.408486	0.548816	Not significant
AT1G05090	0.172848	0.669284	4.0967		Not significant	5.555	5.945	-0.0472666	0.864361	0.915979	Not significant
AT1G05100	0.481772	0.848591	0.838144	0.817637	Not significant	0.465	0.63	0.26317	0.760452	0.843336	Not significant
AT1G05120	0.981572	0.996614	0.972518	0.915737	Not significant	10.86	10.95	-0.143749	0.453726	0.592076	Not significant
AT1G05140	0.355753	0.792896	1.04412	1.10664	Not significant	29.98	28.83	-0.203255	0.259427	0.393156	Not significant
AT1G05150	0.407302	0.817364	1.02947	0.973315	Not significant	20.25	14.41	-0.643543	0.000190168	0.000868468	Not significant
AT1G05160	0.067736	0.515203	1.09939	1.09246	Not significant	5.085	4.71	-0.264245	0.316775	0.455112	Not significant
AT1G05170	0.00179826	0.164202	1.19022	0.989988	Not significant	4.585	11.015	1.12196	8.05697e-07	6.10358e-06	Heat > Mock
AT1G05180	0.752106	0.942814	1.01373	1.19614	Not significant	24.215	34.7	0.373283	0.0235452	0.0579008	Not significant
AT1G05190	0.0982726	0.571595	0.825597	1.0418	Not significant	628.985	455.67	-0.599518	0.000290649	0.00126691	Not significant
AT1G05200	0.624975	0.90317	0.92221	1.10556	Not significant	10.74	18.065	0.596022	0.00074079	0.00292606	Not significant
AT1G05205	0.178383	0.675469	0.874498	1.19663	Not significant	93.89	94.775	-0.124539	0.503663	0.638125	Not significant
AT1G05210	0.64622	0.908823	0.953624	1.42714	Not significant	18.1	16.61	-0.245761	0.407412	0.547715	Not significant
AT1G05230	0.0413939	0.456663	1.09004	1.0919	Not significant	8.3	7.425	-0.309379	0.126345	0.22607	Not significant
AT1G05240	0.238974	0.727331	0.959708	6.71704	Not significant	0.52	0.11	-2.39463	0.00450771	0.0141832	Mock > Heat
AT1G05250	0.611533	0.897653	1.23657	0.0484217	Not significant	39.67	10.235	-2.10752	2.52367e-29	1.70711e-27	Mock > Heat
AT1G05260	0.127221	0.616293	1.1319	1.12003	Not significant	58.66	50.675	-0.34941	0.0407759	0.0910165	Not significant
AT1G05270	0.820979	0.95816	0.955114	1.1675	Not significant	27.75	25.12	-0.28689	0.0954446	0.181393	Not significant
AT1G05280	0.0970073	0.570047	0.909036	1.09794	Not significant	2.045	1.705	-0.425763	0.282021	0.418684	Not significant
AT1G05290	0.214967	0.708212	1.05023	1.01064	Not significant	0	0	0	1	1	Not significant
AT1G05291	0.196204	0.691873	1.06003	0.703056	Not significant	0	0	0	1	1	Not significant
AT1G05300	0.450563	0.836068	0.995097	0.910062	Not significant	11.325	15.435	0.295731	0.158896	0.269938	Not significant
AT1G05310	0.300544	0.765932	1.1085	0.939039	Not significant	3.62	2.73	-0.569907	0.12286	0.221492	Not significant
AT1G05320	0.513731	0.862596	1.03249	0.955434	Not significant	9.53	7.93	-0.422911	0.0409067	0.0912655	Not significant
AT1G05340	0.109598	0.590222	1.20191	0.750207	Not significant	4.34	12.165	1.36125	0.000226621	0.00101522	Heat > Mock
AT1G05350	0.0814786	0.545124	1.15698	0.987513	Not significant	17.795	17.02	-0.211018	0.247191	0.378649	Not significant
AT1G05360	0.229791	0.722057	0.864547	1.1485	Not significant	9.815	12.025	0.146659	0.4827	0.619332	Not significant
AT1G05370	0.173096	0.669443	0.861958	0.898218	Not significant	1.785	2.255	0.163829	0.698634	0.796921	Not significant
AT1G05380	0.0554787	0.490766	1.0782	1.0199	Not significant	10.395	12.56	0.110802	0.58013	0.704194	Not significant
AT1G05385	0.759055	0.944377	0.945116	1.02093	Not significant	41.465	73.72	0.69214	0.000249554	0.00110625	Not significant
AT1G05400	0.42371	0.82378	1.04835	0.986461	Not significant	1.04	5.12	2.15878	2.01205e-05	0.000114947	Heat > Mock
AT1G05410	0.244152	0.731434	1.08499	0.963308	Not significant	10.63	18.675	0.68185	0.00151734	0.0055069	Not significant
AT1G05420	0.739097	0.939567	1.03226	1.00144	Not significant	2.14	2.825	0.252116	0.614258	0.731704	Not significant
AT1G05430	0.356315	0.793114	0.949245	1.02986	Not significant	27.61	48.72	0.68695	0.000517118	0.00212715	Not significant
AT1G05440	0.0970632	0.570047	0.838067	0.958692	Not significant	4.02	1.96	-1.15873	0.00159141	0.00575023	Mock > Heat
AT1G05450	0.653531	0.912445	1.02085	0.743926	Not significant	1.245	0.8	-0.838473	0.409752	0.550082	Not significant
AT1G05460	0.256647	0.739809	1.06275	1.05194	Not significant	5.95	8.62	0.374237	0.0833939	0.162684	Not significant
AT1G05470	0.30291	0.766735	1.01942	1.05132	Not significant	4.74	4.03	-0.398039	0.111489	0.205344	Not significant
AT1G05490	0.0520119	0.485163	0.882777	1.05554	Not significant	0.34	1.065	1.47072	0.000703999	0.00279937	Heat > Mock
AT1G05500	0.315937	0.775138	0.888181	0.824543	Not significant	26.395	38.02	0.386927	0.0188964	0.0482116	Not significant
AT1G05510	0.127135	0.616293	1.10011	0.993956	Not significant	0	0.135	3.70786	0.294531	1	Not significant
AT1G05520	0.200146	0.696295	1.03707	1.06247	Not significant	21	23.05	-0.0251134	0.895752	0.936126	Not significant
AT1G05530	0.995106	0.998952	0.937607	1.18958	Not significant	1.205	0.095	-3.81417	1.17693e-05	7.08517e-05	Mock > Heat
AT1G05540	0.684871	0.922143	0.979613	1.16237	Not significant	1.84	2.23	0.131291	0.782349	0.858962	Not significant
AT1G05550	0.508508	0.860194	0.94707	0.803505	Not significant	0.02	0.07	1.76342	0.586406	1	Not significant
AT1G05560	0.0087686	0.296355	0.868086	0.810178	Not significant	44.755	42.935	-0.197733	0.242112	0.372866	Not significant
AT1G05570	0.0215514	0.38053	1.09358	0.96101	Not significant	13.53	9.66	-0.655857	0.00292021	0.00973662	Not significant
AT1G05577	0.906349	0.979576	0.921812	1.31175	Not significant	0.31	0.17	-0.963447	0.419667	0.559658	Not significant
AT1G05580	0.00398288	0.221056	1.09065	0.953517	Not significant	0.045	0.06	0.327722	0.849002	0.904816	Not significant
AT1G05590	0.406647	0.81683	1.01646	1.02037	Not significant	9.55	6.42	-0.720545	0.00107547	0.00407383	Not significant
AT1G05600	0.487479	0.850241	0.949981	0.458014	Not significant	4.215	13.795	1.56458	1.76095e-10	2.37289e-09	Heat > Mock
AT1G05610	0.807532	0.95572	1.03137	1.08686	Not significant	0.345	0.43	0.158571	0.864251	0.915903	Not significant
AT1G05620	0.09226	0.56409	0.881454	0.972265	Not significant	16.88	17.675	-0.0663907	0.748422	0.834732	Not significant
AT1G05630	0.836981	0.962805	0.951899	0.952876	Not significant	5.215	4.195	-0.475238	0.0401414	0.0898112	Not significant
AT1G05640	0.942698	0.990094	0.936558	1.11599	Not significant	2.15	2.41	0.00755081	0.981703	0.98955	Not significant
AT1G05650	0.996175	0.999138	0.979662	1.18285	Not significant	0.095	0.105	0.0540553	0.976708	0.986094	Not significant
AT1G05660	0.872991	0.972909	0.968476	1.04322	Not significant	1.24	0.47	-1.50227	0.0232048	0.0571645	Not significant
AT1G05670	0.525607	0.866415	1.02318	0.930196	Not significant	2.825	5.165	0.709679	0.0045002	0.0141615	Not significant
AT1G05675	0.471298	0.845203	1.11899	1.22442	Not significant	1.205	0.335	-1.96419	0.00674642	0.0200276	Mock > Heat
AT1G05680	0.41043	0.818505	1.0116	0.984122	Not significant	5.285	1.17	-2.2919	1.02266e-10	1.41746e-09	Mock > Heat
AT1G05690	0.566184	0.883514	0.991801	1.21986	Not significant	0.935	2.345	1.20623	0.00620837	0.0186424	Heat > Mock
AT1G05700	0.614347	0.898497	1.00268	0.943248	Not significant	3.005	1.25	-1.43008	7.74967e-06	4.8485e-05	Mock > Heat
AT1G05710	0.934371	0.987995	0.972337	1.12805	Not significant	11.04	13.06	0.0959954	0.684975	0.786886	Not significant
AT1G05720	0.207638	0.702138	1.05131	1.08299	Not significant	37.805	45.065	0.119248	0.579193	0.703488	Not significant
AT1G05730	0.0817243	0.545495	1.05983	1.03105	Not significant	3.45	7.685	1.04278	0.00461456	0.0144696	Heat > Mock
AT1G05750	0.698365	0.926801	0.950011	1.15617	Not significant	3.12	5.315	0.602785	0.0257259	0.0623714	Not significant
AT1G05780	0.945221	0.990305	0.972279	1.13097	Not significant	7.385	15.445	0.938579	0.00233283	0.00800064	Not significant
AT1G05783	0.114104	0.598994	1.06232	1.0658	Not significant	0.275	2.685	3.15884	0.00959739	0.0271275	Heat > Mock
AT1G05785	0.9916	0.99838	0.97494	0.997307	Not significant	11.655	9.205	-0.48567	0.113285	0.208049	Not significant
AT1G05790	0.885478	0.975171	0.94021	1.0717	Not significant	8.4	11.58	0.313237	0.105004	0.195691	Not significant
AT1G05800	0.202401	0.698107	1.05988	0.993189	Not significant	0	0	0	1	1	Not significant
AT1G05805	0.0714703	0.522446	1.04268	1.12086	Not significant	20.92	11.26	-1.0389	3.96358e-08	3.7285e-07	Mock > Heat
AT1G05810	0.652542	0.911938	1.02945	1.11456	Not significant	10.48	16.955	0.560035	0.0331852	0.0768549	Not significant
AT1G05820	0.662761	0.915299	1.00786	1.06998	Not significant	1.17	4.34	1.72965	4.69254e-06	3.08543e-05	Heat > Mock
AT1G05830	0.58326	0.890527	0.915189	1.07587	Not significant	8.325	9.34	0.00431257	0.983233	0.99024	Not significant
AT1G05840	0.772403	0.9478	1.07851	0.663441	Not significant	8.99	16.215	0.703107	0.000967828	0.0037135	Not significant
AT1G05850	0.442381	0.83268	1.05044	1.06466	Not significant	337.285	365.99	-0.0290686	0.834792	0.895962	Not significant
AT1G05860	0.303262	0.766754	1.07077	1.31365	Not significant	9.3	18.28	0.825499	0.000146973	0.000691141	Not significant
AT1G05870	0.599901	0.895346	1.00926	0.525537	Not significant	14.43	28.455	0.847885	3.76169e-05	0.000202894	Not significant
AT1G05880	0.105366	0.584581	1.06372	1.08363	Not significant	0.01	0	-1.31143	0.792893	1	Not significant
AT1G05890	0.509832	0.860674	1.03776	0.943309	Not significant	23.85	48.28	0.872047	1.64692e-08	1.63473e-07	Not significant
AT1G05894	0.0392933	0.447994	1.08958	1.0455	Not significant	0.275	0.445	0.544112	0.569616	0.695449	Not significant
AT1G05900	0.528951	0.867893	1.03723	0.851073	Not significant	8.95	8.665	-0.206125	0.440153	0.579171	Not significant
AT1G05910	0.259887	0.741639	1.06072	1.05772	Not significant	10.52	12.015	0.030135	0.880194	0.926309	Not significant
AT1G05920	0.689392	0.923432	1.06175	1.08559	Not significant	0	0	0	1	1	Not significant
AT1G05930	0.895475	0.977403	1.01991	0.695656	Not significant	0	0	0	1	1	Not significant
AT1G05940	0.624054	0.903017	0.974731	0.779134	Not significant	20.725	36.805	0.674043	0.0001136	0.000547657	Not significant
AT1G05950	0.547361	0.874314	0.927234	0.920094	Not significant	3.275	4.255	0.230347	0.399943	0.539891	Not significant
AT1G05960	0.454514	0.836633	1.0494	1.06288	Not significant	16.31	19.24	0.0781104	0.674168	0.779335	Not significant
AT1G05970	0.696262	0.926407	0.959847	0.955411	Not significant	7.19	14.755	0.911746	0.00290257	0.00968596	Not significant
AT1G06000	0.775181	0.948418	0.972891	1.70647	Not significant	58.08	38.825	-0.731532	1.22548e-05	7.35503e-05	Not significant
AT1G06010	0.090026	0.559893	1.08843	0.915542	Not significant	17.465	20.01	0.0615935	0.798168	0.871025	Not significant
AT1G06020	0.536886	0.870783	1.00779	1.17234	Not significant	0.12	0.45	1.82002	0.17977	0.297399	Not significant
AT1G06030	0.210503	0.703035	1.03681	1.19777	Not significant	0.12	2.185	4.03059	2.15541e-06	1.51319e-05	Heat > Mock
AT1G06040	0.264387	0.745494	1.06914	0.910528	Not significant	91.48	103.25	0.0300167	0.847182	0.903663	Not significant
AT1G06050	0.0193114	0.367751	1.18884	1.01952	Not significant	3.09	5.18	0.602913	0.065301	0.133555	Not significant
AT1G06060	0.00973366	0.304566	1.11508	0.929516	Not significant	15.09	16.055	-0.060904	0.796085	0.869588	Not significant
AT1G06070	0.0119685	0.316875	1.16624	1.12353	Not significant	8.955	11.93	0.256601	0.239329	0.369514	Not significant
AT1G06080	0.461473	0.840546	1.22155	1.53616	Not significant	6.65	5.19	-0.510919	0.0818391	0.160111	Not significant
AT1G06090	0.900576	0.978592	1.05357	0.794135	Not significant	7.13	2.965	-1.41308	1.20132e-08	1.22154e-07	Mock > Heat
AT1G06100	0.161489	0.657879	1.06669	0.831928	Not significant	4.26	0.72	-2.59543	4.86096e-05	0.000256304	Mock > Heat
AT1G06110	0.430106	0.827659	1.06528	0.999604	Not significant	14.5	26.595	0.731765	5.02688e-05	0.000264114	Not significant
AT1G06120	0.229145	0.721579	0.83878	1.12044	Not significant	1.275	0.33	-2.10115	0.0103297	0.0289084	Mock > Heat
AT1G06130	0.940701	0.989522	0.961875	0.68242	Not significant	21.04	40.095	0.783213	8.41134e-06	5.22392e-05	Not significant
AT1G06140	0.80056	0.954146	0.966302	1.08656	Not significant	1.725	2.08	0.106229	0.775141	0.854102	Not significant
AT1G06143	0.641014	0.907345	0.924121	1.19536	Not significant	3.345	5.19	0.48083	0.0960298	0.182315	Not significant
AT1G06150	0.038162	0.444603	1.12851	1.25611	Not significant	11.945	11.22	-0.248373	0.201179	0.323875	Not significant
AT1G06148	0.542128	0.872213	0.995988	0.963546	Not significant	0.05	0.085	0.361146	0.871582	0.920919	Not significant
AT1G06160	0.27311	0.748849	0.869306	0.973755	Not significant	9.565	8.255	-0.338509	0.262665	0.396897	Not significant
AT1G06170	0.677639	0.920167	0.995018	1.00538	Not significant	0.48	0.33	-0.707553	0.466045	0.603704	Not significant
AT1G06180	0.922847	0.984233	0.993008	0.878728	Not significant	10.565	10.87	-0.080028	0.782006	0.858832	Not significant
AT1G06190	0.645488	0.908238	1.01452	1.15284	Not significant	115.78	145.485	0.190148	0.211652	0.336452	Not significant
AT1G06200	0.222657	0.716806	1.04465	0.924424	Not significant	93.99	160.24	0.638493	0.000633036	0.00254447	Not significant
AT1G06210	0.484611	0.848759	0.998369	1.02193	Not significant	27.755	35.385	0.213237	0.231089	0.359716	Not significant
AT1G06220	0.936992	0.988442	0.977884	1.07143	Not significant	40.405	38.38	-0.226277	0.143883	0.250015	Not significant
AT1G06230	0.0388387	0.44643	1.09771	0.89473	Not significant	20.28	17.585	-0.363919	0.0433894	0.0957163	Not significant
AT1G06240	0.0235767	0.389738	1.14431	1.15398	Not significant	8.73	9.225	-0.0816324	0.744419	0.8314	Not significant
AT1G06250	0.728312	0.935766	0.94299	1.3522	Not significant	0.46	1.4	1.41189	0.0469756	0.10225	Not significant
AT1G06260	0.97984	0.996614	0.96031	0.220719	Not significant	0.185	0.765	1.97153	0.102571	0.19226	Not significant
AT1G06270	0.171812	0.667678	1.08075	1.04659	Not significant	3.675	5.055	0.313408	0.302447	0.439877	Not significant
AT1G06290	0.853379	0.967019	1.01549	0.949779	Not significant	34.16	39.08	0.0446117	0.775565	0.85437	Not significant
AT1G06310	0.617988	0.90062	1.04433	1.05801	Not significant	0.855	0.235	-2.04215	0.0022382	0.00772069	Mock > Heat
AT1G06330	0.140215	0.630408	0.860204	0.913169	Not significant	0.52	0.34	-0.806739	0.499103	0.633937	Not significant
AT1G06350	0.566432	0.883619	1.01394	0.840761	Not significant	3.005	6.48	0.973234	0.00411376	0.0130922	Not significant
AT1G06360	0.210747	0.703145	1.07807	0.985825	Not significant	53.805	6.39	-3.21783	8.24361e-61	2.03883e-58	Mock > Heat
AT1G06380	0.391041	0.80918	1.02749	0.868176	Not significant	12.76	14.25	0.0188764	0.935254	0.961204	Not significant
AT1G06390	0.65342	0.912383	0.982139	1.08613	Not significant	31.71	26.66	-0.390049	0.0255669	0.0620842	Not significant
AT1G06400	0.0801087	0.54165	0.825303	1.19756	Not significant	33.05	49.24	0.451848	0.0453133	0.0992047	Not significant
AT1G06410	0.03568	0.433712	0.914698	1.07226	Not significant	43.45	37.095	-0.388262	0.0338435	0.0780141	Not significant
AT1G06420	0.956452	0.992526	1.0136	0.676973	Not significant	4.065	2.29	-0.990855	0.0178128	0.0459056	Not significant
AT1G06430	0.848219	0.965443	0.961946	1.38364	Not significant	39.655	78.435	0.850022	5.51597e-07	4.27993e-06	Not significant
AT1G06440	0.37581	0.80364	0.959555	0.954345	Not significant	2.8	3.81	0.282161	0.381995	0.521637	Not significant
AT1G06450	0.0954346	0.568805	1.14827	0.723149	Not significant	5.015	9.125	0.707999	0.0137669	0.0368675	Not significant
AT1G06460	0.964669	0.993909	0.994426	1.18829	Not significant	212.74	131.295	-0.84191	6.03006e-09	6.41366e-08	Not significant
AT1G06470	0.870945	0.972221	1.04187	1.20575	Not significant	19.275	23.565	0.149692	0.373697	0.513376	Not significant
AT1G06490	0.000862903	0.124676	1.33344	1.02113	Not significant	1.555	2.3	0.396318	0.163265	0.275655	Not significant
AT1G06500	0.149829	0.643523	0.93034	1.11824	Not significant	27.095	34.49	0.210668	0.358065	0.497388	Not significant
AT1G06515	0.854425	0.967372	1.00834	1.18692	Not significant	35.575	25.965	-0.60006	0.00960616	0.027149	Not significant
AT1G06510	0.362543	0.796205	1.06057	1.31967	Not significant	19.43	23.49	0.141133	0.505683	0.640093	Not significant
AT1G06520	0.182262	0.680691	1.11182	0.926189	Not significant	0.62	0.9	0.390495	0.483692	0.620337	Not significant
AT1G06530	0.0832754	0.548928	1.14102	1.22692	Not significant	71.395	55.605	-0.517579	0.00264468	0.00893719	Not significant
AT1G06540	0.523399	0.865337	1.05964	1.35109	Not significant	0.82	1.005	0.138055	0.820992	0.887039	Not significant
AT1G06550	0.0530992	0.485706	1.18137	1.04789	Not significant	47.56	41.16	-0.34954	0.0335241	0.0774659	Not significant
AT1G06560	0.130996	0.618887	1.0324	1.11184	Not significant	10.945	27.96	1.20398	4.79145e-11	6.96227e-10	Heat > Mock
AT1G06570	0.283128	0.75591	1.04888	1.02058	Not significant	11.87	34.88	1.41211	1.84856e-13	3.61833e-12	Heat > Mock
AT1G06580	0.0339017	0.428571	1.09274	0.996103	Not significant	1.065	1.945	0.729675	0.0803305	0.157862	Not significant
AT1G06590	0.0581884	0.495088	1.06818	0.981434	Not significant	4.2	4.385	-0.0972126	0.689762	0.790321	Not significant
AT1G06620	0.283651	0.75591	1.01759	1.02582	Not significant	6.26	4.045	-0.765133	0.0107518	0.0298895	Not significant
AT1G06630	0.204481	0.699691	1.00318	1.0644	Not significant	8.68	17.095	0.832606	6.22312e-05	0.00031961	Not significant
AT1G06640	0.288066	0.758996	0.957411	1.04258	Not significant	57.1	107.975	0.782679	1.96654e-06	1.39419e-05	Not significant
AT1G06645	0.226137	0.720121	0.94523	0.85189	Not significant	5.41	7.63	0.351379	0.18805	0.307838	Not significant
AT1G06650	0.166494	0.66251	0.922089	1.0982	Not significant	32.92	43.225	0.245709	0.15728	0.2679	Not significant
AT1G06660	0.493684	0.85387	1.00275	1.22299	Not significant	3.805	2.815	-0.574003	0.0656885	0.134174	Not significant
AT1G06670	0.409177	0.818036	1.02554	1.11236	Not significant	15.09	16.53	-0.0340606	0.869709	0.919759	Not significant
AT1G06680	0.283128	0.75591	1.05636	1.33182	Not significant	3204.53	2235.98	-0.656467	1.7365e-05	0.000100856	Not significant
AT1G06690	0.977597	0.99642	0.958841	0.890908	Not significant	48.945	10.58	-2.35813	4.29701e-41	5.232e-39	Mock > Heat
AT1G06700	0.00284626	0.192788	1.2073	1.10499	Not significant	30.4	62.84	0.909872	8.60255e-08	7.57595e-07	Not significant
AT1G06710	0.330881	0.783286	1.00739	1.22262	Not significant	2.265	5.585	1.14066	2.01672e-06	1.42594e-05	Heat > Mock
AT1G06720	0.435453	0.829884	0.972185	1.05151	Not significant	20.46	26.435	0.208006	0.279113	0.415693	Not significant
AT1G06730	0.20049	0.696596	0.864267	1.0957	Not significant	10.74	9.585	-0.307691	0.13517	0.238636	Not significant
AT1G06740	0.360536	0.795065	1.12873	0.96693	Not significant	2.515	3.955	0.485295	0.106107	0.197453	Not significant
AT1G06750	0.115088	0.599654	1.13474	1.16734	Not significant	0.09	0.075	-0.386941	0.844218	0.901473	Not significant
AT1G06760	0.126751	0.616277	1.0904	0.767147	Not significant	214.91	96.775	-1.28719	1.44793e-15	3.5405e-14	Mock > Heat
AT1G06770	0.709046	0.930194	0.948561	0.96268	Not significant	4.675	7.775	0.584861	0.01518	0.0401134	Not significant
AT1G06780	0.328933	0.781775	0.925034	1.10547	Not significant	8.33	11.375	0.293168	0.163124	0.275478	Not significant
AT1G06790	0.421613	0.823333	0.958128	1.07043	Not significant	15.24	23.795	0.504964	0.0209027	0.0524235	Not significant
AT1G06800	0.0113238	0.314444	1.19456	1.02928	Not significant	8.09	9.87	0.147611	0.499336	0.634132	Not significant
AT1G06820	0.591128	0.892726	0.987206	1.10512	Not significant	20.03	22.225	0.00152332	0.992708	0.995895	Not significant
AT1G06840	0.00963951	0.304566	1.10503	1.04607	Not significant	6.79	7.355	-0.0431316	0.836122	0.8967	Not significant
AT1G06850	0.799527	0.953924	0.959391	1.2651	Not significant	8.085	9.35	0.0509886	0.858955	0.912083	Not significant
AT1G06870	0.243633	0.730963	1.08685	0.993386	Not significant	15.195	21.93	0.379754	0.0402849	0.0900814	Not significant
AT1G06890	0.28968	0.759935	1.02396	1.04536	Not significant	39.885	26.96	-0.711169	1.7425e-05	0.000101155	Not significant
AT1G06900	0.70314	0.928437	0.957404	1.14836	Not significant	17.155	20.41	0.0920136	0.62321	0.739104	Not significant
AT1G06910	0.794064	0.952411	0.981045	0.780257	Not significant	3.515	3.325	-0.226164	0.503405	0.637832	Not significant
AT1G06920	0.0642624	0.508832	1.06817	0.764812	Not significant	0.02	0	-1.35009	0.787004	1	Not significant
AT1G06930	0.555116	0.87789	0.976101	1.11616	Not significant	1.09	0.345	-1.80082	0.0479825	0.104117	Not significant
AT1G06950	0.420881	0.823177	1.03678	1.00302	Not significant	90.35	65.795	-0.617823	0.000476051	0.00197534	Not significant
AT1G06960	0.129377	0.616685	1.06685	0.991985	Not significant	19.29	10.57	-1.01636	6.10088e-06	3.9065e-05	Mock > Heat
AT1G06970	0.207485	0.702138	0.934263	1.14149	Not significant	0.005	0.505	5.94701	0.000292761	0.00127495	Heat > Mock
AT1G06980	0.786619	0.950794	0.947892	0.921329	Not significant	2.715	4.4	0.575375	0.183171	0.301765	Not significant
AT1G06990	0.914611	0.982303	0.992906	0.780231	Not significant	0	0.02	1.483	0.766285	1	Not significant
AT1G07000	0.0930555	0.566085	0.907884	1.02777	Not significant	5.51	5.56	-0.120181	0.62375	0.739524	Not significant
AT1G07010	0.942539	0.990067	0.970217	1.16476	Not significant	13.605	39.855	1.40324	4.34717e-15	1.0189e-13	Heat > Mock
AT1G07030	0.0595687	0.496356	1.10452	0.984804	Not significant	18.485	22.085	0.109129	0.562602	0.689846	Not significant
AT1G07040	0.851271	0.966962	0.89335	0.984853	Not significant	17.745	16.03	-0.298056	0.117524	0.213822	Not significant
AT1G07050	0.0548562	0.489518	0.859823	1.39551	Not significant	172.42	46.95	-2.00262	2.12412e-24	1.08927e-22	Mock > Heat
AT1G07060	0.212489	0.70557	0.907301	1.18425	Not significant	0.23	1.05	2.05629	0.0766711	0.152017	Not significant
AT1G07070	0.551842	0.87613	0.934492	0.733148	Not significant	88.61	64.77	-0.588035	0.0018683	0.00660497	Not significant
AT1G07080	0.379709	0.805588	0.938606	1.05518	Not significant	67.94	81.225	0.108914	0.489172	0.625574	Not significant
AT1G07090	0.389341	0.808292	1.09163	1.06439	Not significant	24.64	37.73	0.465684	0.0195464	0.0496407	Not significant
AT1G07110	0.601819	0.895608	1.01112	1.01607	Not significant	59	26.72	-1.2971	1.69808e-15	4.13088e-14	Mock > Heat
AT1G07120	0.0916254	0.562588	1.0865	0.863735	Not significant	0.695	1.565	1.0431	0.104739	0.195335	Not significant
AT1G07140	0.023225	0.389535	1.12847	1.03074	Not significant	175.59	209.915	0.119751	0.443795	0.582639	Not significant
AT1G07150	0.258755	0.740835	1.03783	0.900147	Not significant	2.575	4.13	0.549976	0.103603	0.193765	Not significant
AT1G07160	0.0279174	0.41068	1.10748	0.962045	Not significant	0.6	0.28	-1.30477	0.146157	0.252874	Not significant
AT1G07170	0.806904	0.95572	1.02499	1.07198	Not significant	26.935	50.73	0.783434	0.000317582	0.00137197	Not significant
AT1G07175	0.0837832	0.549637	1.14673	1.21536	Not significant	1.63	1.215	-0.539587	0.633354	0.747068	Not significant
AT1G07180	0.214014	0.707763	0.948268	1.08525	Not significant	11.73	17.28	0.417182	0.0264387	0.0637486	Not significant
AT1G07200	0.631213	0.904138	1.05123	1.06801	Not significant	7.655	9.27	0.122821	0.525134	0.657338	Not significant
AT1G07210	0.0168129	0.355534	1.09955	0.852813	Not significant	52.145	72.78	0.343443	0.0485991	0.105167	Not significant
AT1G07220	0.695261	0.926046	1.00172	1.00742	Not significant	7.685	12.775	0.586004	0.00486635	0.0151272	Not significant
AT1G07230	0.98547	0.997125	0.968756	1.02151	Not significant	12.385	18.61	0.440131	0.0198726	0.0503129	Not significant
AT1G07240	0.0782955	0.537538	1.06122	1.13326	Not significant	19.54	19.545	-0.136957	0.471587	0.60899	Not significant
AT1G07250	0.366078	0.798758	0.997017	1.0323	Not significant	26.54	22.285	-0.392061	0.0267967	0.0644156	Not significant
AT1G07260	0.595163	0.89395	0.964329	1.10169	Not significant	6.765	4.905	-0.606368	0.0191686	0.0488222	Not significant
AT1G07270	0.508331	0.860194	0.960217	1.22432	Not significant	1.48	1.295	-0.376827	0.432093	0.571575	Not significant
AT1G07280	0.713245	0.930883	1.00444	0.995802	Not significant	48.475	51.045	-0.0722099	0.633327	0.747068	Not significant
AT1G07290	0.607564	0.896585	1.03005	0.776612	Not significant	1.465	1.17	-0.430825	0.383733	0.523199	Not significant
AT1G07300	0.378479	0.804465	1.06197	1.15052	Not significant	5.415	11.43	0.932363	0.00445227	0.0140292	Not significant
AT1G07310	0.596343	0.89395	0.956097	1.04431	Not significant	22.915	20.34	-0.330652	0.0847394	0.164659	Not significant
AT1G07320	0.380422	0.805854	0.939825	1.31361	Not significant	621.93	402.395	-0.76295	2.00263e-06	1.41724e-05	Not significant
AT1G07330	0.0664287	0.512421	1.08108	1.00484	Not significant	0.03	0.21	2.79034	0.0536316	0.113826	Not significant
AT1G07340	0.0345107	0.429376	1.06662	1.03853	Not significant	0.025	0	-2.37615	0.627107	1	Not significant
AT1G07350	0.121981	0.61049	1.08455	1.00055	Not significant	22.055	137.255	2.50453	2.25276e-45	3.18376e-43	Heat > Mock
AT1G07360	0.383064	0.806117	0.937563	1.01728	Not significant	41.44	32.64	-0.493758	0.00258914	0.00877948	Not significant
AT1G07370	0.656508	0.913367	0.960984	0.932841	Not significant	40.01	46.97	0.0932309	0.604913	0.724278	Not significant
AT1G07380	0.96368	0.993556	0.980447	1.05977	Not significant	6.315	12.73	0.871395	1.01094e-05	6.16245e-05	Not significant
AT1G07390	0.672719	0.918294	1.01654	1.08075	Not significant	1.64	5.24	1.51501	8.46991e-08	7.46478e-07	Heat > Mock
AT1G07410	0.0245169	0.392843	1.08331	1.00191	Not significant	3.765	3.825	-0.111593	0.770479	0.850623	Not significant
AT1G07420	0.146992	0.640267	0.943304	1.04195	Not significant	33.865	32.11	-0.223453	0.183989	0.302755	Not significant
AT1G07430	0.0156465	0.349081	1.10657	1.02346	Not significant	1.07	3.655	1.6012	6.15276e-05	0.000316406	Heat > Mock
AT1G07440	0.313104	0.77442	0.897286	0.899569	Not significant	54.625	87.815	0.557078	0.00641965	0.0191919	Not significant
AT1G07450	0.716632	0.931263	0.999633	1.24961	Not significant	3.255	1.96	-0.86195	0.086222	0.16702	Not significant
AT1G07460	0.542801	0.872521	0.610402	1.32736	Not significant	0	0	0	1	1	Not significant
AT1G07470	0.228579	0.721579	0.972132	1.6709	Not significant	25.6	14.2	-0.995469	1.36279e-07	1.16854e-06	Not significant
AT1G07480	0.496502	0.855352	0.803105	0.554038	Not significant	21.84	12.94	-0.895345	4.08968e-06	2.71916e-05	Not significant
AT1G07510	0.716695	0.931263	0.976335	1.03054	Not significant	9.325	12.865	0.313408	0.0559008	0.117737	Not significant
AT1G07520	0.977784	0.99642	0.976489	1.03714	Not significant	0.045	0.175	1.7373	0.200612	0.323187	Not significant
AT1G07530	0.255515	0.739809	1.04235	1.00782	Not significant	11.295	12.39	-0.0198036	0.915545	0.94882	Not significant
AT1G07540	0.860726	0.969571	0.97215	0.895592	Not significant	0.02	0	-2.3792	0.626669	1	Not significant
AT1G07550	0.778737	0.949418	1.01132	0.948129	Not significant	0.655	0.03	-4.42106	1.06675e-05	6.46781e-05	Mock > Heat
AT1G07560	0.767362	0.946636	0.982451	1.06151	Not significant	1.445	0.81	-1.01309	0.0219756	0.0546435	Not significant
AT1G07570	0.271605	0.74796	0.888194	1.00533	Not significant	5.815	10.02	0.656433	0.0119543	0.0326995	Not significant
AT1G07590	0.539669	0.871191	0.975987	1.17393	Not significant	768.275	959.04	0.192051	0.320525	0.458834	Not significant
AT1G07615	0.893739	0.977002	0.952293	1.08621	Not significant	8.705	14.85	0.629022	0.0029455	0.00980304	Not significant
AT1G07620	0.0760008	0.531913	0.89002	0.921596	Not significant	0.595	1.875	1.5141	0.00183466	0.00650252	Heat > Mock
AT1G07630	0.00374975	0.21656	1.14135	1.07474	Not significant	9.06	10.305	0.0382027	0.842857	0.900709	Not significant
AT1G07640	0.432424	0.828923	1.03399	1.04707	Not significant	13.3	15.235	0.0365714	0.849048	0.904816	Not significant
AT1G07650	0.882521	0.974949	1.01453	1.00017	Not significant	11.7	9.755	-0.41573	0.029537	0.0697668	Not significant
AT1G07670	0.01473	0.342177	1.13122	1.17978	Not significant	24.305	38.345	0.498882	0.00576259	0.0174832	Not significant
AT1G07680	0.790712	0.95152	1.00496	1.2005	Not significant	0	0	0	1	1	Not significant
AT1G07690	0.0540509	0.487856	1.11011	1.03109	Not significant	0	0	0	1	1	Not significant
AT1G07700	0.834229	0.961831	1.03323	1.15543	Not significant	38.845	62.54	0.54873	0.00228998	0.00787187	Not significant
AT1G07705	0.219265	0.712485	0.934978	0.906951	Not significant	17.025	15.165	-0.324483	0.0845811	0.164446	Not significant
AT1G07710	0.848061	0.965443	0.91225	0.940585	Not significant	0.81	1.1	0.267808	0.632314	0.74636	Not significant
AT1G07720	0.00349076	0.210198	1.28517	0.829007	Not significant	13.575	10.86	-0.458712	0.0264032	0.0636954	Not significant
AT1G07725	0.0508318	0.482881	1.17244	0.987314	Not significant	0	0	0	1	1	Not significant
AT1G07740	0.00525858	0.242593	1.19378	1.09935	Not significant	3.725	5.91	0.515769	0.0303811	0.0714551	Not significant
AT1G07730	0.15056	0.644047	1.19288	2.53849	Not significant	1.23	0.13	-3.70058	0.000862769	0.0033532	Mock > Heat
AT1G07745	0.0668206	0.512827	1.11068	1.08662	Not significant	3.455	3.685	-0.0354462	0.923812	0.954485	Not significant
AT1G07750	0.147054	0.640267	1.07121	0.875654	Not significant	26.915	36.9	0.316477	0.0709368	0.142879	Not significant
AT1G07770	0.475655	0.846276	0.744918	0.732857	Not significant	586.53	561.54	-0.197053	0.254254	0.386972	Not significant
AT1G07780	0.449789	0.835897	1.19367	1.20901	Not significant	21.415	23.48	-0.0160368	0.931866	0.958967	Not significant
AT1G07810	0.311902	0.773595	1.10828	1.1522	Not significant	17.085	20.735	0.119696	0.517702	0.650773	Not significant
AT1G07830	0.662245	0.915212	0.997774	0.971782	Not significant	31.5	58.965	0.776579	0.000168772	0.000783191	Not significant
AT1G07840	0.458853	0.839244	1.05379	1.12814	Not significant	25.13	31.32	0.175547	0.331262	0.469646	Not significant
AT1G07850	0.921556	0.983999	1.0242	1.085	Not significant	0.01	0.075	2.66459	0.309723	0.447524	Not significant
AT1G07870	0.6767	0.919974	0.987278	1.06677	Not significant	7.39	12.93	0.669844	0.00249067	0.00847343	Not significant
AT1G07880	0.64832	0.909878	1.01462	0.958531	Not significant	6.18	7.65	0.174761	0.511789	0.645811	Not significant
AT1G07885	0.206794	0.702138	0.945648	1.06311	Not significant	0.165	0.085	-0.705934	0.869163	1	Not significant
AT1G07890	0.13115	0.618887	1.04761	0.951333	Not significant	954.41	837.47	-0.323131	0.047727	0.103619	Not significant
AT1G07900	0.672403	0.91816	1.04227	0.568724	Not significant	1.14	8.68	2.77022	8.16235e-08	7.21783e-07	Heat > Mock
AT1G07902	0.298121	0.765019	0.992965	1.12584	Not significant	0.095	1.52	3.86549	0.067586	0.137155	Not significant
AT1G07910	0.212879	0.70652	1.25493	1.03573	Not significant	6.47	11.875	0.722685	8.06001e-05	0.000402543	Not significant
AT1G07920	0.223808	0.71791	0.589945	0.846768	Not significant	616.465	543.32	-0.327692	0.0172398	0.0446909	Not significant
AT1G07930	0.574632	0.887216	1.1189	1.54232	Not significant	450.925	571.87	0.194082	0.164522	0.277353	Not significant
AT1G07940	0.347099	0.791725	0.633687	1.56003	Not significant	502.375	430.01	-0.370201	0.00775417	0.0225456	Not significant
AT1G07950	0.823241	0.959353	0.774219	1.07669	Not significant	31.45	46.59	0.436391	0.0425363	0.0942019	Not significant
AT1G07960	0.350598	0.792365	1.05052	1.03844	Not significant	42.04	58.9	0.349402	0.0566971	0.119097	Not significant
AT1G07970	0.0352274	0.431927	1.11929	0.88032	Not significant	7.44	10.41	0.332719	0.0978346	0.185046	Not significant
AT1G07980	0.790615	0.95152	1.04314	0.961443	Not significant	17.565	34.07	0.814691	3.31778e-05	0.000181173	Not significant
AT1G07990	0.0657154	0.511794	1.06791	1.01058	Not significant	14.495	15.125	-0.100596	0.623853	0.739609	Not significant
AT1G08000	0.0171848	0.357868	1.25234	0.94645	Not significant	8.175	6.07	-0.568415	0.0202589	0.0511492	Not significant
AT1G08010	0.626858	0.903393	1.06836	1.02247	Not significant	15.685	15.69	-0.145491	0.468668	0.606339	Not significant
AT1G08030	0.258891	0.740835	1.12331	1.15989	Not significant	9.915	16.155	0.562121	0.00393986	0.012624	Not significant
AT1G08040	0.98952	0.998094	0.99619	1.16576	Not significant	16	21.625	0.287299	0.131309	0.233306	Not significant
AT1G08050	0.994486	0.998834	0.965424	0.966068	Not significant	2.77	3.955	0.357822	0.20066	0.323242	Not significant
AT1G08060	0.0442154	0.465874	1.0691	0.988393	Not significant	3.12	2.78	-0.337935	0.183829	0.302554	Not significant
AT1G08065	0.604251	0.895687	0.978698	1.26543	Not significant	0	0	0	1	1	Not significant
AT1G08070	0.699436	0.927055	1.01468	1.05997	Not significant	1.1	2.035	0.733397	0.0689902	0.139502	Not significant
AT1G08080	0.994558	0.998834	0.948559	0.903098	Not significant	0.06	0.34	2.45578	0.227583	0.355704	Not significant
AT1G08090	0.00536984	0.246239	1.13505	0.97345	Not significant	8.295	1.39	-2.73633	1.88088e-22	8.34725e-21	Mock > Heat
AT1G08100	0.0322959	0.421635	1.14474	1.21474	Not significant	0	0	0	1	1	Not significant
AT1G08110	0.651008	0.911037	0.942689	0.992556	Not significant	91.49	158.295	0.655725	0.000106609	0.000517208	Not significant
AT1G08120	0.165936	0.661485	1.01806	1.08427	Not significant	0	0.32	5.01414	0.0316131	0.0738334	Not significant
AT1G08125	0.0454441	0.467866	1.14961	1.34577	Not significant	18.81	27.3	0.403622	0.0534308	0.113461	Not significant
AT1G08130	0.422477	0.82348	0.993867	0.894944	Not significant	16.515	15.15	-0.282569	0.136246	0.240084	Not significant
AT1G08135	0.859488	0.969228	0.999359	1.1977	Not significant	0	0	0	1	1	Not significant
AT1G08140	0.101279	0.577965	1.06408	0.946228	Not significant	0	0.02	2.66654	0.570477	1	Not significant
AT1G08150	0.0690849	0.518331	1.08107	1.22611	Not significant	0	0.035	3.45178	0.317741	1	Not significant
AT1G08160	0.484442	0.848759	1.04258	1.0374	Not significant	18.6	16.32	-0.350036	0.142847	0.248926	Not significant
AT1G08190	0.0713143	0.522446	1.06698	1.06585	Not significant	34.36	33.05	-0.210718	0.199431	0.321699	Not significant
AT1G08200	0.183402	0.680847	0.84816	1.05038	Not significant	128.59	73.685	-0.948686	6.9836e-11	9.91104e-10	Not significant
AT1G08210	0.983846	0.996955	0.997598	0.914721	Not significant	12.405	34.28	1.3267	4.14683e-13	7.81414e-12	Heat > Mock
AT1G08220	0.053664	0.486498	1.07394	1.20841	Not significant	13.95	17.95	0.224678	0.303587	0.441103	Not significant
AT1G08230	0.445708	0.833831	0.916923	1.1739	Not significant	8	15.595	0.823081	7.84467e-05	0.000392531	Not significant
AT1G08250	0.218204	0.711324	0.897862	1.06408	Not significant	3.265	3.24	-0.133013	0.699388	0.797502	Not significant
AT1G08260	0.55707	0.878438	1.03563	1.05158	Not significant	4.085	3.135	-0.55398	0.0236406	0.0580933	Not significant
AT1G08270	0.257954	0.740231	1.06527	0.998372	Not significant	2.125	6.63	1.52741	0.0194364	0.0493983	Heat > Mock
AT1G08280	0.729186	0.935898	0.96628	0.993731	Not significant	7.48	8.02	-0.0545117	0.808615	0.878107	Not significant
AT1G08290	0.485475	0.849239	0.994509	1.02741	Not significant	3.36	7.6	1.02894	8.77235e-05	0.000434917	Heat > Mock
AT1G08300	0.987197	0.997695	1.01508	0.966794	Not significant	1.71	10.87	2.5202	7.14884e-24	3.46398e-22	Heat > Mock
AT1G08310	0.29884	0.765019	1.06648	1.15287	Not significant	3.29	4.76	0.388672	0.235723	0.365467	Not significant
AT1G08315	0.12251	0.610738	1.05858	0.899547	Not significant	6.38	9.805	0.460551	0.109511	0.202455	Not significant
AT1G08320	0.0204041	0.375552	1.09319	0.953607	Not significant	3.935	2.81	-0.62122	0.0413412	0.0920706	Not significant
AT1G08340	0.556694	0.878405	0.988851	1.01571	Not significant	4.445	4.89	-0.0147815	0.959741	0.975602	Not significant
AT1G08350	0.814033	0.956988	0.943627	1.14688	Not significant	7.18	13.85	0.796982	0.000119609	0.000574075	Not significant
AT1G08360	0.557772	0.878749	0.98582	0.980744	Not significant	358.815	355.07	-0.152169	0.337047	0.475604	Not significant
AT1G08370	0.0785511	0.537939	1.06295	0.957365	Not significant	23.34	25.01	-0.048254	0.785525	0.861323	Not significant
AT1G08380	0.105834	0.585514	1.27571	0.898112	Not significant	6062.2	2593.3	-1.36307	1.0692e-19	3.79461e-18	Mock > Heat
AT1G08390	0.111389	0.593112	1.11698	1.23755	Not significant	15.79	14.64	-0.250287	0.383475	0.522913	Not significant
AT1G08400	0.200406	0.696514	1.10187	1.07559	Not significant	2.5	4.815	0.789661	0.0024599	0.00838315	Not significant
AT1G08410	0.989797	0.99812	1.03913	1.09367	Not significant	16.365	13.945	-0.374704	0.0469712	0.10225	Not significant
AT1G08420	0.0743364	0.528656	1.09812	1.05847	Not significant	16.675	18.885	0.022999	0.897803	0.937361	Not significant
AT1G08430	0.00438419	0.22811	1.10991	1.08165	Not significant	9.95	7.035	-0.647312	0.00299692	0.00995187	Not significant
AT1G08440	0.65805	0.91374	1.06222	0.903429	Not significant	0.175	1.31	2.76361	0.000134112	0.000637484	Heat > Mock
AT1G08450	0.111378	0.593112	0.850444	0.948257	Not significant	35.97	51.17	0.361853	0.0248572	0.0606126	Not significant
AT1G08460	0.711577	0.930443	1.0159	1.11678	Not significant	11.28	27.95	1.16736	2.15928e-10	2.87053e-09	Heat > Mock
AT1G08465	0.665789	0.91638	1.03611	0.997772	Not significant	12.685	8.675	-0.677143	0.00865445	0.0247868	Not significant
AT1G08470	0.140541	0.630589	1.07748	1.04747	Not significant	16.525	10.215	-0.832708	7.95722e-05	0.00039766	Not significant
AT1G08480	0.74211	0.940217	1.00151	1.01088	Not significant	132.485	183.025	0.331729	0.0511741	0.10958	Not significant
AT1G08490	0.302699	0.766627	1.06607	0.683732	Not significant	34.575	29.595	-0.372487	0.0243386	0.0595389	Not significant
AT1G08500	0.688294	0.922824	0.968739	0.997903	Not significant	5.12	3.245	-0.801056	0.0198966	0.0503629	Not significant
AT1G08510	0.182847	0.680691	1.07929	1.15383	Not significant	48.88	44.6	-0.27901	0.0659961	0.13464	Not significant
AT1G08520	0.212243	0.70516	1.0841	1.27709	Not significant	123.375	65.425	-1.06805	3.74269e-12	6.24036e-11	Mock > Heat
AT1G08530	0.552129	0.87613	0.995145	0.92356	Not significant	12.79	9.68	-0.551126	0.0225765	0.055866	Not significant
AT1G08540	0.861873	0.969934	1.04608	0.940466	Not significant	77.005	45.3	-0.915498	3.35129e-09	3.72754e-08	Not significant
AT1G08550	0.743801	0.940903	1.04657	1.07828	Not significant	95.73	34.405	-1.61744	5.37925e-26	3.04094e-24	Mock > Heat
AT1G08560	0.230159	0.722118	0.897044	0.981982	Not significant	65.485	25.89	-1.47917	8.94936e-18	2.73117e-16	Mock > Heat
AT1G08570	0.692597	0.924871	0.995757	0.982841	Not significant	35.385	31.555	-0.295317	0.136496	0.240382	Not significant
AT1G08580	0.450005	0.835916	1.02352	1.15349	Not significant	103.65	89.095	-0.347895	0.0722936	0.145096	Not significant
AT1G08590	0.969225	0.994668	1.03022	1.07413	Not significant	4.1	4.14	-0.148901	0.534358	0.665719	Not significant
AT1G08600	0.966406	0.994424	1.1036	1.01653	Not significant	9.31	12.845	0.299506	0.166274	0.279711	Not significant
AT1G08610	0.106191	0.58612	1.08748	0.961211	Not significant	6.835	13.095	0.788499	0.000241762	0.00107614	Not significant
AT1G08620	0.0950751	0.568805	1.06869	0.948184	Not significant	7.885	8.535	-0.0467685	0.818782	0.885337	Not significant
AT1G08630	0.572514	0.886477	0.929587	0.829086	Not significant	0.625	1.025	0.568628	0.401633	0.54157	Not significant
AT1G08640	0.391061	0.80918	1.03381	1.02932	Not significant	65.07	62.455	-0.199965	0.205751	0.329499	Not significant
AT1G08650	0.282737	0.755722	1.03977	0.879508	Not significant	39.725	57.12	0.389413	0.0271642	0.0651607	Not significant
AT1G08660	0.0380647	0.444167	1.11546	1.03457	Not significant	19.115	29.07	0.463983	0.00874763	0.0250145	Not significant
AT1G08670	0.380184	0.805854	1.2524	1.02966	Not significant	2.125	1.67	-0.495422	0.38212	0.521747	Not significant
AT1G08680	0.239945	0.727841	1.02146	0.968196	Not significant	15.44	18.325	0.0857897	0.665497	0.772282	Not significant
AT1G08700	0.908488	0.979607	0.99209	1.10598	Not significant	19.435	64.44	1.57897	1.00342e-21	4.21667e-20	Heat > Mock
AT1G08710	0.491586	0.852643	0.997093	1.04246	Not significant	8.285	19.56	1.09587	1.6592e-06	1.1916e-05	Heat > Mock
AT1G08720	0.352873	0.792672	0.914462	1.05063	Not significant	7.62	8.295	-0.0272684	0.893079	0.934319	Not significant
AT1G08730	0.525114	0.866112	1.07104	0.967071	Not significant	0.3	0.315	-0.126554	0.820966	0.887039	Not significant
AT1G08750	0.114289	0.599324	0.896172	1.12446	Not significant	9.265	6.62	-0.634169	0.0109238	0.0303067	Not significant
AT1G08760	0.181711	0.68032	1.06711	1.09468	Not significant	7.255	10	0.305291	0.1359	0.239687	Not significant
AT1G08770	0.390249	0.808773	1.05236	1.16932	Not significant	12.745	22.8	0.702916	0.00339431	0.0110793	Not significant
AT1G08780	0.421401	0.823333	1.09033	1.03087	Not significant	82.695	57.35	-0.661519	0.000597818	0.00241806	Not significant
AT1G08800	0.424218	0.824046	1.02633	0.972454	Not significant	4.585	4.655	-0.134711	0.531936	0.66345	Not significant
AT1G08810	0.613729	0.898323	0.98628	0.882928	Not significant	9.255	8.385	-0.290602	0.26697	0.401919	Not significant
AT1G08820	0.26161	0.742993	0.933381	1.03796	Not significant	18.36	21.54	0.0812953	0.650339	0.76016	Not significant
AT1G08830	0.042576	0.459313	1.09889	0.985117	Not significant	75.575	179.67	1.11395	4.70987e-10	5.90736e-09	Heat > Mock
AT1G08840	0.419034	0.822516	0.925646	1.04058	Not significant	2.28	1.585	-0.678673	0.0136223	0.0365297	Not significant
AT1G08845	0.453827	0.836524	0.902095	1.11357	Not significant	10.295	12.88	0.185289	0.506879	0.64114	Not significant
AT1G08860	0.690109	0.92396	0.951303	1.01191	Not significant	0.19	0.115	-0.863693	0.471534	0.608975	Not significant
AT1G08880	0.0546688	0.489436	1.09768	0.945175	Not significant	116.64	81.915	-0.64328	0.000265602	0.00116781	Not significant
AT1G08890	0.149349	0.643523	1.05128	0.988712	Not significant	14.255	6.67	-1.23287	8.91891e-09	9.23514e-08	Mock > Heat
AT1G08900	0.812806	0.956723	1.08939	0.906618	Not significant	5.965	5.615	-0.236056	0.380954	0.520755	Not significant
AT1G08910	0.409226	0.818036	1.15719	0.741255	Not significant	7.8	18.145	1.05106	3.74774e-06	2.50797e-05	Heat > Mock
AT1G08920	0.684923	0.922143	0.977938	0.986404	Not significant	10.02	19.735	0.843525	2.89579e-05	0.000160155	Not significant
AT1G08930	0.496485	0.855352	1.04666	0.857148	Not significant	61.58	59.21	-0.195401	0.218933	0.345666	Not significant
AT1G08940	0.92607	0.98515	0.997639	1.0639	Not significant	11.245	12.285	-0.0075551	0.975723	0.985728	Not significant
AT1G08960	0.843998	0.964528	1.0031	0.98746	Not significant	6.295	5.67	-0.308693	0.203259	0.326543	Not significant
AT1G08970	0.188311	0.684463	1.03689	1.08679	Not significant	43.085	31.795	-0.580435	0.00112608	0.00424321	Not significant
AT1G08980	0.465586	0.841806	1.01105	0.903359	Not significant	56.6	56.565	-0.136765	0.421611	0.561462	Not significant
AT1G08990	0.113486	0.596928	0.907323	0.969182	Not significant	2.96	4.525	0.463073	0.0938132	0.178937	Not significant
AT1G09000	0.726738	0.9354	0.980672	1.05363	Not significant	3.3	4.14	0.177174	0.522446	0.654946	Not significant
AT1G09010	0.115076	0.599654	1.08938	1.05277	Not significant	29.865	23.495	-0.499472	0.00210505	0.00732956	Not significant
AT1G09020	0.0829595	0.548312	0.844472	0.958489	Not significant	25.94	18.73	-0.626916	0.000544763	0.0022266	Not significant
AT1G09040	0.0947383	0.568384	1.10286	0.985492	Not significant	1.91	2.89	0.440783	0.124941	0.224287	Not significant
AT1G09050	0.125151	0.61463	1.05972	1.08556	Not significant	1.73	2.435	0.342403	0.256097	0.389298	Not significant
AT1G09060	5.51657e-05	0.046762	1.13357	1.06269	Not significant	13.37	18.365	0.303818	0.0913164	0.175054	Not significant
AT1G09070	0.644295	0.908238	1.00959	0.877095	Not significant	62.15	152.205	1.15454	5.59524e-13	1.0395e-11	Heat > Mock
AT1G09080	0.490611	0.851983	0.94744	0.990984	Not significant	1.525	0.18	-3.28123	3.12926e-07	2.53317e-06	Mock > Heat
AT1G09090	0.600671	0.895469	0.982224	0.933801	Not significant	3.92	1.265	-1.82112	3.52804e-07	2.8309e-06	Mock > Heat
AT1G09100	0.643385	0.907926	0.980016	0.7786	Not significant	25.785	32.965	0.221345	0.244627	0.375861	Not significant
AT1G09130	0.229154	0.721579	1.03618	0.90402	Not significant	159.875	93.575	-0.922519	7.33311e-10	8.89224e-09	Not significant
AT1G09150	0.237736	0.726742	1.10623	0.974405	Not significant	40.575	60.79	0.439954	0.0105134	0.0293257	Not significant
AT1G09155	0.850072	0.966492	1.07323	0.873438	Not significant	0.58	1.74	1.45804	0.0279952	0.0668367	Not significant
AT1G09160	0.654662	0.913016	0.939746	1.00228	Not significant	15.465	22.17	0.377618	0.0333475	0.0771255	Not significant
AT1G09170	0.188958	0.68457	1.06782	1.07688	Not significant	0.79	0.41	-1.14077	0.0178012	0.0458894	Mock > Heat
AT1G09190	0.643011	0.907926	0.938086	1.02484	Not significant	6.23	10.155	0.564317	0.0203821	0.051411	Not significant
AT1G09195	0.479278	0.848322	0.914637	1.1126	Not significant	2.69	1.555	-0.948551	0.00601101	0.01813	Not significant
AT1G09210	0.0292763	0.412746	1.10685	0.951557	Not significant	140.445	165.455	0.0914574	0.517433	0.650607	Not significant
AT1G09220	0.742921	0.940621	0.944773	0.96315	Not significant	1.55	2.345	0.483163	0.278703	0.415228	Not significant
AT1G09230	0.586122	0.89153	0.958919	0.780438	Not significant	8.49	11.42	0.27829	0.222667	0.350188	Not significant
AT1G09240	0.228252	0.72142	0.984756	0.911312	Not significant	9.565	8.075	-0.400724	0.110971	0.204643	Not significant
AT1G09250	0.924961	0.985101	0.918262	1.28423	Not significant	21.47	26.785	0.188208	0.371777	0.511567	Not significant
AT1G09270	0.108826	0.589654	1.13369	0.832239	Not significant	52.58	42.6	-0.449946	0.00308001	0.0101865	Not significant
AT1G09280	0.82945	0.960153	1.05669	0.955545	Not significant	10.515	15.155	0.385996	0.0500454	0.107736	Not significant
AT1G09290	0.960422	0.993451	1.00507	1.00391	Not significant	12.21	6.73	-1.00576	9.356e-05	0.000460393	Mock > Heat
AT1G09300	0.489664	0.851748	1.02436	1.04105	Not significant	6.38	5.77	-0.296091	0.224238	0.351959	Not significant
AT1G09320	0.0460453	0.469838	0.890083	0.941771	Not significant	6.25	10.98	0.659329	0.00261743	0.00886162	Not significant
AT1G09330	0.694241	0.925199	0.988382	0.959918	Not significant	44.895	54.665	0.151863	0.432166	0.571609	Not significant
AT1G09340	0.314007	0.774582	1.03052	1.053	Not significant	554.53	217.945	-1.48827	3.43963e-25	1.84767e-23	Mock > Heat
AT1G09350	0.109284	0.590182	1.07796	0.84082	Not significant	5.37	0.975	-2.58604	1.55879e-10	2.11367e-09	Mock > Heat
AT1G09380	0.580085	0.889824	0.949977	0.961934	Not significant	0.365	2.105	2.39536	2.84115e-05	0.00015739	Heat > Mock
AT1G09390	0.0997017	0.575229	0.860569	1.33484	Not significant	8.19	3.865	-1.2238	1.78098e-05	0.000103086	Mock > Heat
AT1G09400	0.829797	0.960183	1.00391	0.983231	Not significant	0.07	1	3.6165	0.00127479	0.00473074	Heat > Mock
AT1G09410	0.947476	0.990911	0.942769	0.599079	Not significant	1.22	1.455	0.126898	0.763809	0.846062	Not significant
AT1G09420	0.00701118	0.273552	1.13089	1.01891	Not significant	5.995	6.955	0.0731064	0.755929	0.839909	Not significant
AT1G09430	0.686841	0.922563	0.992799	0.973805	Not significant	47.55	40.485	-0.367053	0.0361708	0.0823625	Not significant
AT1G09440	0.887806	0.975772	0.961226	1.01728	Not significant	5.235	4.375	-0.396922	0.144622	0.251024	Not significant
AT1G09450	0.874783	0.973305	1.06384	0.970951	Not significant	3.75	2.485	-0.745019	0.0127618	0.0345854	Not significant
AT1G09460	0.0164036	0.352121	0.767363	0.645127	Not significant	6.21	5.12	-0.441787	0.133251	0.236173	Not significant
AT1G09470	0.894226	0.977045	0.958638	0.791425	Not significant	10.68	11.035	-0.096684	0.688871	0.789644	Not significant
AT1G09480	0.582282	0.890527	1.00135	0.912862	Not significant	2.47	1.295	-1.09824	0.0335711	0.0775556	Not significant
AT1G09490	0.367701	0.79934	0.97248	0.782483	Not significant	23.555	39.105	0.602448	0.0032487	0.0106589	Not significant
AT1G09500	0.628949	0.903799	0.90795	0.898099	Not significant	3.93	4.485	0.0532029	0.881313	0.926869	Not significant
AT1G09510	0.957058	0.992654	0.942948	1.02765	Not significant	0	0.025	1.48641	0.765763	1	Not significant
AT1G09520	0.16761	0.662789	0.808447	1.28051	Not significant	17.385	23.45	0.287237	0.160372	0.27189	Not significant
AT1G09530	0.773158	0.947956	0.879203	1.06101	Not significant	10.02	21.44	0.954313	4.56997e-07	3.6072e-06	Not significant
AT1G09540	0.610382	0.897451	0.937981	0.900945	Not significant	0.815	1.3	0.541198	0.347444	0.486314	Not significant
AT1G09550	0.0664962	0.512492	1.1818	1.13289	Not significant	0.015	0	-1.353	0.786558	1	Not significant
AT1G09560	0.481475	0.84849	0.943763	0.845924	Not significant	89.57	151.165	0.601514	0.000163975	0.000762787	Not significant
AT1G09570	0.657209	0.913463	1.0398	0.926289	Not significant	29.695	38.8	0.231917	0.147625	0.254887	Not significant
AT1G09575	0.800162	0.95412	1.03891	1.0621	Not significant	2.82	3.285	0.0645488	0.868377	0.918718	Not significant
AT1G09580	0.116324	0.601232	1.07311	0.892048	Not significant	23.545	48.19	0.898354	4.36409e-06	2.88385e-05	Not significant
AT1G09590	0.949375	0.991304	0.972035	1.11031	Not significant	694.025	399.15	-0.93489	2.96462e-09	3.32494e-08	Not significant
AT1G09600	0.0559581	0.492139	1.05904	1.01821	Not significant	1.12	0.85	-0.543876	0.201412	0.324099	Not significant
AT1G09610	0.358185	0.793858	1.04535	1.10468	Not significant	0.81	0.99	0.104714	0.890159	0.93225	Not significant
AT1G09620	0.0278768	0.41068	1.07402	1.13233	Not significant	56.545	49.655	-0.349169	0.0579877	0.121315	Not significant
AT1G09630	0.328093	0.780917	1.01297	1.07858	Not significant	37.38	19.76	-1.05441	1.39539e-07	1.19477e-06	Mock > Heat
AT1G09640	0.479374	0.848405	1.07857	1.08827	Not significant	67.2	82.245	0.146168	0.326454	0.464897	Not significant
AT1G09645	0.871654	0.972226	0.989657	1.08458	Not significant	26.275	29.175	0.0233673	0.920048	0.951549	Not significant
AT1G09650	0.0888331	0.557102	0.864711	0.990436	Not significant	0.545	0.625	0.0353833	0.955555	0.973055	Not significant
AT1G09660	0.678879	0.920594	0.96035	1.10225	Not significant	38.14	78.395	0.890436	3.28919e-08	3.11757e-07	Not significant
AT1G09680	0.169385	0.66469	1.07437	1.05754	Not significant	1.76	3.92	0.99566	0.00293751	0.00978195	Not significant
AT1G09690	0.96344	0.993556	1.07652	0.976054	Not significant	1001.3	1056.68	-0.050664	0.787893	0.863105	Not significant
AT1G09700	0.678884	0.920594	1.02598	1.13908	Not significant	9.21	24.17	1.24782	4.97735e-10	6.22312e-09	Heat > Mock
AT1G09710	0.773351	0.947956	0.960869	0.835366	Not significant	3.12	10.56	1.61227	2.24496e-11	3.41681e-10	Heat > Mock
AT1G09720	0.169847	0.665348	1.02929	0.88041	Not significant	0	0.01	1.63758	0.74222	1	Not significant
AT1G09730	0.508215	0.860143	0.984492	1.06984	Not significant	9.57	9.89	-0.111387	0.568799	0.694926	Not significant
AT1G09740	0.582739	0.890527	1.11969	0.823799	Not significant	47.225	108.43	1.06393	2.94534e-09	3.30957e-08	Heat > Mock
AT1G09750	0.600674	0.895469	1.00962	1.23673	Not significant	175.44	64.84	-1.59982	1.5834e-17	4.68177e-16	Mock > Heat
AT1G09760	0.276671	0.750145	1.14106	1.12128	Not significant	55.915	54.575	-0.179288	0.274479	0.410439	Not significant
AT1G09770	0.876635	0.973659	1.00529	1.0511	Not significant	47.68	59.505	0.160077	0.361256	0.500513	Not significant
AT1G09780	0.469036	0.843891	1.15066	1.0846	Not significant	281.09	103.1	-1.58916	2.08879e-28	1.35874e-26	Mock > Heat
AT1G09790	0.384654	0.806304	0.932483	0.803225	Not significant	0.015	0.025	0.184166	0.967	1	Not significant
AT1G09794	0.477181	0.846972	0.900219	1.21365	Not significant	10.555	10.4	-0.161285	0.64066	0.752457	Not significant
AT1G09795	0.0637248	0.50732	1.05507	1.0327	Not significant	79.855	51.69	-0.767669	1.31451e-06	9.62392e-06	Not significant
AT1G09800	0.0687808	0.517873	1.07774	0.946627	Not significant	5.37	9.545	0.688136	0.00437016	0.0138035	Not significant
AT1G09810	0.793799	0.952343	0.964717	1.09864	Not significant	7.31	10.57	0.380901	0.0901842	0.173254	Not significant
AT1G09812	0.995553	0.998952	0.926265	1.44577	Not significant	1.225	2.08	0.662351	0.29645	0.433412	Not significant
AT1G09820	0.106056	0.58605	1.08922	1.20685	Not significant	3.48	3.265	-0.222421	0.448643	0.587088	Not significant
AT1G09830	0.57936	0.889608	1.00769	0.717751	Not significant	24.875	44.875	0.70725	1.34676e-05	8.00002e-05	Not significant
AT1G09840	0.961078	0.99351	1.04377	1.00805	Not significant	31.245	22.08	-0.644925	0.000172259	0.000796949	Not significant
AT1G09850	0.461066	0.84044	0.939101	1.02655	Not significant	23.295	45.975	0.837434	3.61512e-07	2.89686e-06	Not significant
AT1G09860	0.836995	0.962805	0.976168	1.36197	Not significant	0	0.15	4.21569	0.141238	0.246828	Not significant
AT1G09870	0.111426	0.593112	1.10269	0.961977	Not significant	18.265	26.46	0.394294	0.0249906	0.0608754	Not significant
AT1G09880	0.728676	0.935766	0.947819	1.01043	Not significant	0.595	0.22	-1.59513	0.036276	0.082552	Not significant
AT1G09890	0.622273	0.902206	0.948179	1.01982	Not significant	2.14	2.585	0.118028	0.732312	0.82221	Not significant
AT1G09900	0.116719	0.60177	1.06643	1.2081	Not significant	16.99	15.315	-0.309936	0.142982	0.249088	Not significant
AT1G09910	0.283006	0.75591	1.01901	0.956717	Not significant	9.415	4.175	-1.32	3.26959e-09	3.64631e-08	Mock > Heat
AT1G09920	0.98952	0.998094	0.991818	0.968298	Not significant	41.97	36.805	-0.329215	0.0775575	0.153416	Not significant
AT1G09930	0.816749	0.957726	0.991065	0.997256	Not significant	0.06	0.08	0.241137	0.880965	0.926668	Not significant
AT1G09932	0.264601	0.745494	1.02729	0.888721	Not significant	4.835	1.615	-1.71467	2.27124e-05	0.000128395	Mock > Heat
AT1G09935	0.245679	0.731818	1.04526	0.85125	Not significant	0	0	0	1	1	Not significant
AT1G09940	0.383064	0.806117	1.03919	0.960955	Not significant	12.665	12.115	-0.206207	0.292411	0.429438	Not significant
AT1G09950	0.966716	0.994454	0.973206	1.63455	Not significant	0.485	3.46	2.69074	3.16432e-07	2.56069e-06	Heat > Mock
AT1G09960	0.00703457	0.273835	1.37103	1.11708	Not significant	6.59	8.875	0.274762	0.217256	0.343695	Not significant
AT1G09970	0.402408	0.813976	1.00925	0.899471	Not significant	48.17	52.01	-0.047255	0.779525	0.8573	Not significant
AT1G09980	0.813014	0.95673	1.02388	1.1347	Not significant	10.145	9.25	-0.291061	0.135099	0.238636	Not significant
AT1G09995	0.443116	0.832699	1.13379	1.6622	Not significant	5.16	11.245	0.989578	0.00501981	0.0155432	Not significant
AT1G10000	0.846429	0.965168	0.97756	0.93708	Not significant	1.23	2.055	0.615353	0.247772	0.379294	Not significant
AT1G10010	0.452987	0.836524	0.971376	0.95328	Not significant	0	0	0	1	1	Not significant
AT1G10020	0.600282	0.895404	0.974812	0.957477	Not significant	8.82	7.955	-0.291847	0.168117	0.281971	Not significant
AT1G10030	0.155034	0.648415	1.12908	1.0329	Not significant	37.225	28.04	-0.535393	0.0159511	0.0418298	Not significant
AT1G10040	0.0938862	0.567242	1.15005	0.994578	Not significant	3.02	3.765	0.188169	0.57302	0.698492	Not significant
AT1G10050	0.112779	0.595806	1.0374	0.992933	Not significant	4.805	11.21	1.06658	1.82529e-07	1.53029e-06	Heat > Mock
AT1G10060	0.0740197	0.527847	1.09347	0.766564	Not significant	11.62	3.51	-1.87976	6.00204e-15	1.38356e-13	Mock > Heat
AT1G10070	0.717006	0.931263	1.02576	0.984301	Not significant	1.1	0.98	-0.346448	0.560177	0.687963	Not significant
AT1G10090	0.0102882	0.307683	1.12384	0.926935	Not significant	10.355	6.79	-0.752865	9.58232e-05	0.000469971	Not significant
AT1G10095	0.956726	0.992526	1.00395	0.92925	Not significant	2.48	3.37	0.291301	0.407944	0.548212	Not significant
AT1G10110	0.934415	0.987995	1.03607	1.25975	Not significant	0.43	0.885	0.899704	0.250329	0.382592	Not significant
AT1G10120	0.958016	0.993101	0.97028	1.35432	Not significant	12.635	11.365	-0.301821	0.125912	0.225556	Not significant
AT1G10130	0.801697	0.954674	1.01822	1.03978	Not significant	11.805	15.86	0.26798	0.152684	0.261632	Not significant
AT1G10140	0.183764	0.680847	0.871833	1.74398	Not significant	8.365	9.41	0.0320926	0.907626	0.943862	Not significant
AT1G10150	0.714751	0.931244	1.01121	1.068	Not significant	7.34	9.175	0.173894	0.442124	0.581023	Not significant
AT1G10155	0.387113	0.807847	1.03532	0.977252	Not significant	0.55	0.645	0.119538	0.846978	0.903567	Not significant
AT1G10170	0.79196	0.95168	1.00028	1.0487	Not significant	14.98	24.455	0.544261	0.00526446	0.0161805	Not significant
AT1G10180	0.928291	0.986049	1.02975	1.17747	Not significant	13.445	13.365	-0.159615	0.380727	0.520515	Not significant
AT1G10190	0.303071	0.766754	0.957477	1.00944	Not significant	0	0	0	1	1	Not significant
AT1G10200	0.0036797	0.214677	0.760779	1.16507	Not significant	104.82	96.79	-0.255198	0.109535	0.202483	Not significant
AT1G10210	0.40844	0.817878	1.02756	1.06255	Not significant	4.115	4.76	0.0578701	0.852297	0.906955	Not significant
AT1G10220	0.0615185	0.502881	1.10665	1.04806	Not significant	0.185	0.46	1.15	0.358277	0.497577	Not significant
AT1G10240	0.193669	0.689952	0.721096	1.07067	Not significant	4.215	11.225	1.26225	5.26681e-09	5.6456e-08	Heat > Mock
AT1G10270	0.940108	0.989136	0.965285	0.963903	Not significant	10.095	12.745	0.164815	0.493646	0.629364	Not significant
AT1G10280	0.772822	0.947919	1.0287	1.10257	Not significant	3.385	4.22	0.170055	0.558973	0.687118	Not significant
AT1G10290	0.999343	0.999764	0.939868	1.29304	Not significant	33.155	24.38	-0.60291	0.000726907	0.00288081	Not significant
AT1G10300	0.701686	0.927673	0.926253	1.31591	Not significant	0.89	1.36	0.465796	0.326343	0.464809	Not significant
AT1G10310	0.366591	0.799244	1.02178	1.00035	Not significant	31.935	31.135	-0.177354	0.340025	0.478612	Not significant
AT1G10320	0.435834	0.829884	1.02035	0.985275	Not significant	6.69	7.855	0.0609226	0.816068	0.883373	Not significant
AT1G10330	0.665829	0.91638	0.953437	0.981862	Not significant	1.15	1.67	0.381745	0.458026	0.59642	Not significant
AT1G10340	0.747648	0.942303	0.943828	0.71196	Not significant	1.475	1.635	0.0220106	0.958077	0.974411	Not significant
AT1G10350	0.432706	0.828923	0.991061	1.02258	Not significant	10.24	10.095	-0.161087	0.44371	0.58256	Not significant
AT1G10360	0.176543	0.673117	1.05112	1.11344	Not significant	24.79	31.025	0.188368	0.371739	0.511545	Not significant
AT1G10370	0.278597	0.752063	1.0708	0.934478	Not significant	29.355	52.595	0.698613	6.98955e-05	0.000354676	Not significant
AT1G10380	0.591559	0.892726	1.01107	1.14697	Not significant	10.19	8.595	-0.406946	0.119201	0.216292	Not significant
AT1G10385	0.864149	0.97056	1.02445	0.931688	Not significant	0.09	0.06	-0.657867	0.675033	0.779886	Not significant
AT1G10390	0.165123	0.660966	0.914374	1.25159	Not significant	25.995	32.275	0.145211	0.492218	0.628217	Not significant
AT1G10400	0.413309	0.820042	1.02662	1.03874	Not significant	1.68	0.65	-1.51392	0.0072833	0.0213596	Mock > Heat
AT1G10410	0.00550513	0.248958	1.21641	1.1038	Not significant	16.725	38.58	1.06101	6.37657e-11	9.10396e-10	Heat > Mock
AT1G10417	0.313567	0.774517	0.951963	0.904408	Not significant	0.505	0.995	0.816249	0.202784	0.325956	Not significant
AT1G10430	0.407281	0.817364	0.969711	0.93316	Not significant	27.725	28.235	-0.113582	0.536651	0.667699	Not significant
AT1G10450	0.549917	0.875778	1.04118	1.01843	Not significant	6.91	11.775	0.605843	0.00341458	0.0111348	Not significant
AT1G10460	0.461811	0.840575	0.974194	0.93181	Not significant	1.425	1.32	-0.253577	0.644695	0.755789	Not significant
AT1G10470	0.0790191	0.539051	0.945505	0.952422	Not significant	77.99	40.475	-1.08549	5.271e-11	7.6264e-10	Mock > Heat
AT1G10480	0.028052	0.41068	1.10077	1.02656	Not significant	1.435	1.09	-0.547512	0.338282	0.476821	Not significant
AT1G10490	0.207893	0.702138	1.02108	1.02568	Not significant	10.605	12.43	0.0785276	0.651955	0.761293	Not significant
AT1G10500	0.207468	0.702138	1.08951	1.02649	Not significant	80.615	79.005	-0.164884	0.353059	0.492364	Not significant
AT1G10510	0.125404	0.61463	1.05689	0.994929	Not significant	28.5	28.81	-0.130262	0.421082	0.561041	Not significant
AT1G10520	0.0415728	0.456663	1.16248	0.992976	Not significant	1.54	2.68	0.646411	0.109881	0.203028	Not significant
AT1G10522	0.160054	0.656318	1.06128	1.1119	Not significant	63.615	107.87	0.621448	0.000137311	0.000650862	Not significant
AT1G10530	0.0465296	0.46993	1.08571	0.979556	Not significant	2.39	1.635	-0.721729	0.209829	0.334335	Not significant
AT1G10540	0.0088566	0.296444	1.19232	1.06422	Not significant	0.355	0.745	0.901232	0.197934	0.319762	Not significant
AT1G10550	0.255935	0.739809	1.07899	1.07835	Not significant	1.695	1.205	-0.626401	0.27093	0.406643	Not significant
AT1G10560	0.683198	0.921889	1.03925	0.96153	Not significant	0.85	0.49	-0.966029	0.0843918	0.164225	Not significant
AT1G10570	0.514372	0.86273	1.04945	1.04208	Not significant	11.975	8.79	-0.581945	0.0050175	0.0155401	Not significant
AT1G10580	0.375469	0.80364	1.03567	1.11724	Not significant	27.665	25.125	-0.297592	0.105716	0.196848	Not significant
AT1G10585	0.154684	0.648254	1.0639	1.02384	Not significant	0.4	1.255	1.49481	0.0872174	0.168536	Not significant
AT1G10586	0.458098	0.838791	1.02872	0.794989	Not significant	0	0	0	1	1	Not significant
AT1G10590	0.503909	0.857873	0.942951	1.17558	Not significant	184.485	170.725	-0.24455	0.167178	0.280774	Not significant
AT1G10600	0.0293799	0.412746	1.08367	1.20676	Not significant	14.82	28.175	0.778502	9.76278e-05	0.000477343	Not significant
AT1G10610	0.652473	0.911935	0.988226	1.11106	Not significant	2.675	4.62	0.630763	0.0526371	0.112066	Not significant
AT1G10620	0.995469	0.998952	1.00716	0.938788	Not significant	0	0	0	1	1	Not significant
AT1G10630	0.919704	0.983585	1.00807	0.936251	Not significant	83.085	80.56	-0.192146	0.217012	0.343386	Not significant
AT1G10640	0.758532	0.944377	1.01078	0.900407	Not significant	8.37	2.92	-1.65883	2.78456e-11	4.18441e-10	Mock > Heat
AT1G10650	0.50415	0.857971	1.06215	1.05021	Not significant	10.185	22.91	1.02951	1.69444e-07	1.42816e-06	Heat > Mock
AT1G10657	0.842522	0.964236	1.01758	0.895517	Not significant	9.8	5.35	-1.00102	0.00115565	0.00433675	Mock > Heat
AT1G10660	0.800207	0.95412	1.04008	0.942617	Not significant	13.11	45.12	1.63916	1.09548e-21	4.59539e-20	Heat > Mock
AT1G10670	0.474777	0.846027	1.06532	1.06769	Not significant	160.355	152.375	-0.21658	0.134239	0.237516	Not significant
AT1G10680	0.0260013	0.398593	1.12205	0.980835	Not significant	0.15	0.06	-1.55768	0.154526	0.264122	Not significant
AT1G10700	0.501468	0.857243	0.930043	0.998371	Not significant	17.06	14.145	-0.408489	0.0450109	0.0986322	Not significant
AT1G10710	0.0279987	0.41068	0.854023	1.04222	Not significant	0.32	0.54	0.644368	0.500377	0.634979	Not significant
AT1G10720	0.0275996	0.41068	0.856458	1.13689	Not significant	11.52	12.67	-0.0116462	0.954553	0.972716	Not significant
AT1G10730	0.762282	0.945467	0.952315	0.873208	Not significant	5.215	10.415	0.849131	0.000296764	0.00129002	Not significant
AT1G10740	0.0994614	0.574711	1.10869	1.06811	Not significant	11.385	23.39	0.8914	1.18192e-06	8.73946e-06	Not significant
AT1G10750	0.888988	0.97595	0.98095	1.09351	Not significant	2.225	4.005	0.696549	0.0256454	0.0622086	Not significant
AT1G10760	0.705645	0.929413	0.931729	1.04739	Not significant	157.91	148.365	-0.249382	0.147465	0.254655	Not significant
AT1G10780	0.733306	0.937425	0.987691	1.05454	Not significant	7.94	10.875	0.308249	0.170424	0.285198	Not significant
AT1G10790	0.872264	0.972393	0.942638	1.2007	Not significant	0.8	2.105	1.26135	0.0413161	0.0920405	Not significant
AT1G10810	0.270321	0.74796	1.05187	0.739056	Not significant	0.565	1.69	1.42543	0.0181473	0.0466158	Heat > Mock
AT1G10820	0.592967	0.893177	0.957835	1.01526	Not significant	11.395	15.36	0.27638	0.191105	0.311401	Not significant
AT1G10830	0.190222	0.685648	0.910263	1.17951	Not significant	32.785	26.115	-0.469855	0.00798053	0.0230991	Not significant
AT1G10840	0.489609	0.851748	0.926828	1.07822	Not significant	87.15	98.575	0.0370144	0.809486	0.87885	Not significant
AT1G10850	0.29297	0.762142	0.965846	1.04444	Not significant	10.2	6.16	-0.887454	2.2931e-05	0.000129512	Not significant
AT1G10865	0.354672	0.792672	1.04843	1.18763	Not significant	35.3	63.58	0.706421	0.000683402	0.00272477	Not significant
AT1G10870	0.0901514	0.559893	1.08011	1.13791	Not significant	11.455	9.025	-0.491627	0.00810921	0.0234287	Not significant
AT1G10875	0.55178	0.87613	0.964308	1.22696	Not significant	0	0	0	1	1	Not significant
AT1G10880	0.934832	0.988201	0.958764	0.503214	Not significant	0	0	0	1	1	Not significant
AT1G10890	0.410977	0.818954	1.12948	1.01508	Not significant	21.075	31.1	0.412903	0.0232994	0.0573797	Not significant
AT1G10900	0.322695	0.778488	1.02216	0.951183	Not significant	15.995	20.835	0.232266	0.163508	0.276035	Not significant
AT1G10910	0.0864295	0.553535	1.06738	0.981463	Not significant	15.475	18.185	0.0850572	0.627189	0.74234	Not significant
AT1G10920	0.745296	0.941496	0.973387	1.10996	Not significant	1.88	2.85	0.460808	0.110433	0.20381	Not significant
AT1G10930	0.657025	0.913463	1.00635	0.978262	Not significant	10.175	5.935	-0.945582	2.19126e-05	0.000124288	Not significant
AT1G10940	0.425887	0.825045	1.02775	0.951299	Not significant	31.69	56.755	0.694469	8.81812e-06	5.45089e-05	Not significant
AT1G10950	0.488742	0.851316	0.955332	1.02498	Not significant	63.015	56.265	-0.318807	0.0493939	0.106574	Not significant
AT1G10970	0.893097	0.976845	0.986704	1.00876	Not significant	5.015	8.59	0.624558	0.0293831	0.0695071	Not significant
AT1G10980	0.899964	0.978592	0.928539	0.809759	Not significant	0.285	0.19	-0.738171	0.476111	0.613065	Not significant
AT1G11000	0.8237	0.959407	1.01259	0.955207	Not significant	5.565	3.965	-0.616438	0.0245853	0.0600667	Not significant
AT1G11020	0.0818006	0.545607	1.10548	0.923654	Not significant	8.35	9.55	0.0663784	0.799518	0.871762	Not significant
AT1G11040	0.0232298	0.389535	1.07888	1.11853	Not significant	0.055	0.02	-1.82227	0.57188	1	Not significant
AT1G11050	0.693802	0.925199	0.969185	1.11393	Not significant	0.665	0	-7.501	6.29893e-06	4.01707e-05	Mock > Heat
AT1G11060	0.883379	0.975002	0.980956	1.03428	Not significant	5.545	5.9	-0.0647055	0.764449	0.846484	Not significant
AT1G11070	0.00310213	0.198984	1.11104	0.964959	Not significant	0.465	0.925	0.832557	0.120319	0.217872	Not significant
AT1G11080	0.696888	0.926472	0.9905	0.999294	Not significant	6.42	1.085	-2.72434	2.03478e-18	6.59097e-17	Mock > Heat
AT1G11090	0.211035	0.703552	0.898495	1.17782	Not significant	2.105	2.72	0.190256	0.948166	0.96854	Not significant
AT1G11100	0.688075	0.922705	1.04204	0.96544	Not significant	0.875	2.09	1.0871	0.00112596	0.00424321	Heat > Mock
AT1G11110	0.56505	0.882735	0.942688	1.02795	Not significant	0.02	0.02	0.0199977	0.99661	1	Not significant
AT1G11120	0.109705	0.590222	1.11454	0.965315	Not significant	7.905	2.6	-1.74858	3.79539e-06	2.53842e-05	Mock > Heat
AT1G11125	0.394365	0.810918	1.02094	0.979916	Not significant	3.15	3.53	0.028412	0.943059	0.965465	Not significant
AT1G11130	0.116786	0.60177	0.90527	1.2232	Not significant	12.04	15.505	0.198862	0.366066	0.505526	Not significant
AT1G11160	0.173482	0.669628	1.06518	1.00185	Not significant	1.785	2.44	0.29595	0.292151	0.429135	Not significant
AT1G11170	0.0504314	0.482745	1.10547	1.00161	Not significant	4.135	5.155	0.177664	0.522511	0.654946	Not significant
AT1G11180	0.307256	0.769435	0.986477	1.00257	Not significant	11.62	17.7	0.469055	0.0399179	0.089387	Not significant
AT1G11190	0.674707	0.919006	1.01183	1.01739	Not significant	4.895	15.52	1.51421	2.1693e-09	2.47982e-08	Heat > Mock
AT1G11200	0.838306	0.963173	0.954044	1.07131	Not significant	15.935	9.755	-0.84665	0.000238066	0.00106188	Not significant
AT1G11210	0.408096	0.817777	1.03529	0.884993	Not significant	34.49	25.475	-0.57006	0.00414438	0.0131745	Not significant
AT1G11220	0.569843	0.885226	0.958741	0.818346	Not significant	6.485	3.075	-1.21755	0.000373699	0.0015864	Mock > Heat
AT1G11230	0.649866	0.91045	1.07178	0.748688	Not significant	0	0.22	4.68946	0.066603	0.135541	Not significant
AT1G11240	0.512654	0.862079	0.986435	1.22029	Not significant	26.16	36.005	0.320506	0.0480831	0.104297	Not significant
AT1G11250	0.266936	0.74581	1.15608	0.761103	Not significant	0.03	0.02	-0.803212	0.835685	1	Not significant
AT1G11260	0.626453	0.903393	1.00886	1.0502	Not significant	31.87	9.61	-1.87685	8.29331e-29	5.51563e-27	Mock > Heat
AT1G11270	0.298978	0.765019	1.15611	0.806104	Not significant	2.115	16.71	2.85224	1.42228e-25	7.83506e-24	Heat > Mock
AT1G11280	0.543124	0.87259	1.07239	1.05642	Not significant	10.505	15.2	0.384236	0.0298509	0.0704453	Not significant
AT1G11290	0.0584938	0.495088	1.11108	1.04354	Not significant	3.895	6.6	0.61775	0.00594045	0.0179423	Not significant
AT1G11300	0.297465	0.765019	1.1179	0.93987	Not significant	1.24	1.215	-0.200419	0.627899	0.742959	Not significant
AT1G11303	0.914542	0.982303	0.973415	1.00408	Not significant	2.625	1.16	-1.3042	0.000162517	0.000757043	Mock > Heat
AT1G11310	0.2477	0.733377	0.903435	1.03545	Not significant	59.97	30.58	-1.12478	5.53321e-12	9.01064e-11	Mock > Heat
AT1G11320	0.387522	0.80812	1.0205	1.09827	Not significant	4.54	5	-0.00078913	0.997664	0.998799	Not significant
AT1G11330	0.947987	0.991008	0.999139	0.966597	Not significant	7.34	9.645	0.256517	0.190432	0.310664	Not significant
AT1G11340	0.678121	0.92027	1.00025	1.00535	Not significant	1.21	0.31	-2.14656	7.51036e-05	0.000378034	Mock > Heat
AT1G11350	0.79709	0.953159	1.0072	0.985424	Not significant	7.525	5.405	-0.63193	0.00288431	0.00963181	Not significant
AT1G11360	0.726405	0.9354	1.00052	0.975156	Not significant	21.905	17.4	-0.465352	0.0208135	0.0522936	Not significant
AT1G11370	0.313105	0.77442	0.973269	1.08079	Not significant	0.06	0.08	0.377973	0.891513	0.933174	Not significant
AT1G11380	0.437793	0.830885	1.1794	1.52412	Not significant	7.87	9.665	0.155142	0.528309	0.660088	Not significant
AT1G11390	0.208868	0.702138	1.03934	1.06276	Not significant	12.685	14.555	0.0402585	0.836207	0.896751	Not significant
AT1G11400	0.0288625	0.412568	1.07538	1.11978	Not significant	19.595	28.845	0.428464	0.0533842	0.113392	Not significant
AT1G11410	0.0179454	0.36124	1.11966	1.09251	Not significant	5.145	7.525	0.39806	0.0686227	0.138901	Not significant
AT1G11420	0.248819	0.7347	0.985737	1.00446	Not significant	3.37	5.265	0.49215	0.0762867	0.151419	Not significant
AT1G11430	0.492709	0.85293	1.03279	1.29887	Not significant	204.79	169.585	-0.415431	0.00485986	0.0151169	Not significant
AT1G11440	0.0209211	0.377998	1.05504	0.987264	Not significant	7.79	10.185	0.253455	0.306941	0.444644	Not significant
AT1G11450	0.574385	0.887183	0.957553	0.902511	Not significant	9.76	5.18	-1.03567	0.000495991	0.00204877	Mock > Heat
AT1G11460	0.859912	0.969324	1.0333	0.691693	Not significant	0.285	0.18	-0.82499	0.549489	0.679242	Not significant
AT1G11475	0.852565	0.966985	0.941834	1.27566	Not significant	84.91	176.84	0.92699	2.25571e-06	1.57893e-05	Not significant
AT1G11480	0.790989	0.95152	0.973855	1.16569	Not significant	32.145	42.245	0.242593	0.129991	0.231341	Not significant
AT1G11490	0.418485	0.822478	1.03326	1.03864	Not significant	0.275	0.24	-0.277221	0.831607	0.893715	Not significant
AT1G11500	0.527944	0.867348	1.01832	0.574695	Not significant	1.07	0.74	-0.615544	0.559821	0.687668	Not significant
AT1G11510	0.49795	0.855576	0.977044	1.0959	Not significant	0	0.055	2.53251	0.601458	1	Not significant
AT1G11530	0.517438	0.863477	1.12265	2.60125	Not significant	53.91	20.18	-1.54892	9.10626e-11	1.27033e-09	Mock > Heat
AT1G11540	0.871138	0.972226	1.0014	0.887768	Not significant	3.36	6.89	0.886512	0.00380712	0.0122516	Not significant
AT1G11545	0.0369554	0.438315	0.889292	1.02647	Not significant	26.715	25.555	-0.19922	0.315899	0.454184	Not significant
AT1G11560	0.162288	0.657967	1.03668	1.03112	Not significant	0.04	0.125	1.45644	0.555549	0.684146	Not significant
AT1G11580	0.873069	0.972909	0.964531	0.966434	Not significant	114.51	71.59	-0.823526	1.68789e-08	1.6733e-07	Not significant
AT1G11590	0.395356	0.811378	0.905333	1.19367	Not significant	0	0.04	2.67246	0.569263	1	Not significant
AT1G11600	0.00336942	0.208959	1.11969	0.956688	Not significant	20.325	4.34	-2.37083	7.69008e-31	5.56663e-29	Mock > Heat
AT1G11608	0.712168	0.930625	1.0027	0.987669	Not significant	0	0.095	3.53698	0.291738	1	Not significant
AT1G11610	0.382189	0.806117	1.03767	0.917245	Not significant	0	0	0	1	1	Not significant
AT1G11620	0.608397	0.896601	1.04562	0.925285	Not significant	0	0	0	1	1	Not significant
AT1G11630	0.384589	0.806304	0.91147	1.16678	Not significant	6.225	9.87	0.526513	0.0278918	0.0666299	Not significant
AT1G11650	0.482414	0.84863	0.945269	0.992489	Not significant	188.925	102.43	-1.02948	8.18576e-13	1.48817e-11	Mock > Heat
AT1G11660	0.058169	0.495088	1.12133	1.08936	Not significant	20.925	41.785	0.848173	8.43323e-08	7.43797e-07	Not significant
AT1G11670	0.627205	0.903393	1.10417	0.924792	Not significant	16.675	7.115	-1.37325	2.56793e-12	4.37691e-11	Mock > Heat
AT1G11680	0.655958	0.913358	0.970754	0.867125	Not significant	60.265	64.575	-0.0524993	0.736424	0.825386	Not significant
AT1G11700	0.741553	0.940103	0.950959	1.08511	Not significant	14.13	35.03	1.15683	8.51357e-09	8.84629e-08	Heat > Mock
AT1G11710	0.782404	0.950257	0.985107	0.961617	Not significant	1.52	5.45	1.68772	1.60793e-08	1.59938e-07	Heat > Mock
AT1G11720	0.0213434	0.38053	0.862208	1.15671	Not significant	15.335	6.04	-1.49742	7.43781e-17	2.06787e-15	Mock > Heat
AT1G11730	0.534477	0.869667	1.03872	0.757614	Not significant	0.965	1.515	0.507029	0.323059	0.461405	Not significant
AT1G11740	0.315033	0.77473	1.11039	1.02228	Not significant	0.725	0.26	-1.65224	0.02207	0.0548182	Not significant
AT1G11750	0.00372923	0.215919	1.20178	1.10635	Not significant	118.62	97.065	-0.430131	0.00511126	0.015777	Not significant
AT1G11755	0.131093	0.618887	1.06308	1.17589	Not significant	7.95	10.525	0.277564	0.29725	0.434306	Not significant
AT1G11760	0.581856	0.890527	1.04959	0.936117	Not significant	12.685	12.785	-0.122676	0.652483	0.761797	Not significant
AT1G11770	0.414221	0.820639	1.05371	0.974872	Not significant	0	0	0	1	1	Not significant
AT1G11780	0.42371	0.82378	1.00502	0.981866	Not significant	9.58	10.095	-0.0673558	0.752841	0.837968	Not significant
AT1G11785	0.528467	0.867737	0.876696	0.52398	Not significant	0.155	1.55	3.21731	0.020915	0.0524378	Not significant
AT1G11790	0.15028	0.643896	1.12669	1.03004	Not significant	18.98	16.61	-0.343085	0.0812935	0.159293	Not significant
AT1G11800	0.074601	0.528897	1.07828	0.685321	Not significant	6.84	13.285	0.825097	0.000566615	0.00230638	Not significant
AT1G11810	0.0510926	0.482881	1.11665	1.12013	Not significant	0	0	0	1	1	Not significant
AT1G11820	0.939613	0.989048	1.0021	0.933799	Not significant	23.595	27.58	0.0659925	0.731205	0.821394	Not significant
AT1G11840	0.292752	0.76206	1.10551	1.02376	Not significant	398.38	709.085	0.697627	2.19225e-05	0.000124315	Not significant
AT1G11860	0.882071	0.974949	1.07372	0.834901	Not significant	967.55	505.935	-1.0728	2.15052e-12	3.7125e-11	Mock > Heat
AT1G11870	0.819166	0.95792	1.02028	1.06497	Not significant	26.435	11.525	-1.35571	3.17707e-12	5.35367e-11	Mock > Heat
AT1G11880	0.799758	0.953957	1.0097	1.10576	Not significant	2.705	4.37	0.534499	0.100162	0.188638	Not significant
AT1G11890	0.0440679	0.465189	1.10208	1.03162	Not significant	35.785	28.65	-0.462655	0.0161671	0.0423261	Not significant
AT1G11905	0.716161	0.931263	0.954511	1.15733	Not significant	11.66	9.79	-0.396746	0.112155	0.20634	Not significant
AT1G11910	0.135749	0.625517	0.926137	0.937245	Not significant	232.155	234.325	-0.135671	0.337925	0.476445	Not significant
AT1G11915	0.346238	0.791243	1.09415	0.875088	Not significant	0.74	1.43	0.81226	0.205006	0.328615	Not significant
AT1G11920	0.0539039	0.487281	1.13913	0.996757	Not significant	0.18	0.185	-0.20777	0.891325	0.933042	Not significant
AT1G11930	0.623008	0.902822	0.944526	1.01056	Not significant	67.685	54.485	-0.457542	0.00391169	0.0125473	Not significant
AT1G11940	0.712551	0.93067	0.905323	1.02312	Not significant	3.56	6.29	0.669487	0.0210108	0.0526333	Not significant
AT1G11950	0.282948	0.75591	0.93755	0.941815	Not significant	3.14	4.67	0.423396	0.0768702	0.152359	Not significant
AT1G11960	0.421611	0.823333	0.816575	1.07353	Not significant	4.11	5.805	0.34492	0.130682	0.2324	Not significant
AT1G11990	0.0642837	0.508832	1.09984	1.16453	Not significant	0.2	0.155	-0.473314	0.68972	0.79031	Not significant
AT1G12000	0.0306223	0.416707	1.09704	1.07577	Not significant	96.9	88.015	-0.28957	0.0541894	0.114754	Not significant
AT1G12010	0.149023	0.643438	1.04457	1.11792	Not significant	7.075	5.33	-0.537526	0.0648644	0.132845	Not significant
AT1G12020	0.531814	0.868443	1.092	0.77487	Not significant	3.91	6.445	0.584494	0.0263252	0.0635527	Not significant
AT1G12030	0.54149	0.87186	1.00783	0.790664	Not significant	1.745	8.165	2.07334	1.15776e-08	1.18231e-07	Heat > Mock
AT1G12050	0.951738	0.991613	0.996152	0.938943	Not significant	46.03	50.76	-0.00343818	0.982788	0.990149	Not significant
AT1G12060	0.185528	0.682243	1.16544	1.21312	Not significant	9.345	10.7	0.0638272	0.823709	0.888404	Not significant
AT1G12070	0.989327	0.998094	1.00171	0.629123	Not significant	0.255	0.28	0.0344498	0.979651	0.988267	Not significant
AT1G12080	0.400074	0.813502	1.00659	0.949878	Not significant	47.085	24.745	-1.06629	1.91588e-07	1.60002e-06	Mock > Heat
AT1G12090	0.539065	0.871141	0.917971	0.745707	Not significant	949.01	386.745	-1.44239	6.58144e-25	3.46481e-23	Mock > Heat
AT1G12110	0.625162	0.903195	0.936318	0.904799	Not significant	108.855	51.325	-1.23557	1.74477e-16	4.69152e-15	Mock > Heat
AT1G12120	0.118757	0.605713	0.915114	0.996495	Not significant	27.35	34.125	0.172911	0.28633	0.42286	Not significant
AT1G12130	0.862372	0.970092	0.992642	0.951815	Not significant	0	0.19	4.98992	0.0409501	0.0913453	Not significant
AT1G12140	0.315788	0.775138	1.04112	0.950358	Not significant	34.885	35.285	-0.129458	0.444248	0.583137	Not significant
AT1G12150	0.2655	0.745799	1.08634	0.727468	Not significant	0.69	0.585	-0.397832	0.556601	0.685054	Not significant
AT1G12160	0.658078	0.91374	1.03211	1.13576	Not significant	4.54	5.85	0.240098	0.416517	0.556629	Not significant
AT1G12170	0.550275	0.875778	0.936789	1.47696	Not significant	0	0	0	1	1	Not significant
AT1G12190	0.86571	0.970637	0.968523	0.867863	Not significant	0	0	0	1	1	Not significant
AT1G12200	0.859289	0.969098	1.01701	0.992882	Not significant	22.895	43.33	0.774383	2.14958e-06	1.51043e-05	Not significant
AT1G12210	0.992153	0.99838	0.977193	1.0516	Not significant	1.675	4.69	1.32812	1.20369e-06	8.88382e-06	Heat > Mock
AT1G12211	0.109227	0.590182	1.08529	0.81063	Not significant	0	0.35	6.91086	0.000135204	0.000641929	Heat > Mock
AT1G12220	0.198887	0.695166	0.93814	0.900065	Not significant	2.48	5.525	0.996457	0.000131839	0.000627933	Not significant
AT1G12230	0.556343	0.87838	0.983028	1.07595	Not significant	72.38	51.74	-0.634821	5.27806e-05	0.000275846	Not significant
AT1G12240	0.322319	0.778179	1.05011	0.979789	Not significant	30.775	35.26	0.0528191	0.739033	0.827291	Not significant
AT1G12244	0.376979	0.804114	0.998035	0.635381	Not significant	10.31	12.88	0.192438	0.489542	0.625818	Not significant
AT1G12250	0.2088	0.702138	1.04986	1.0065	Not significant	41.02	41	-0.137839	0.476469	0.613427	Not significant
AT1G12260	0.460872	0.840374	1.00956	1.04484	Not significant	1.87	1.92	-0.109915	0.778198	0.856317	Not significant
AT1G12270	0.617626	0.90062	1.0591	0.848753	Not significant	39.61	47.635	0.117648	0.454358	0.592705	Not significant
AT1G12280	0.405093	0.815399	1.03601	0.890449	Not significant	2.92	8.02	1.30153	2.56962e-08	2.48921e-07	Heat > Mock
AT1G12290	0.650613	0.910643	0.942538	1.02238	Not significant	1.24	6.715	2.27936	3.92845e-17	1.12107e-15	Heat > Mock
AT1G12300	0.458483	0.839022	0.994941	1.11313	Not significant	1.825	2.93	0.526913	0.0665402	0.135439	Not significant
AT1G12320	0.12632	0.61543	1.06985	0.989772	Not significant	2.12	1.515	-0.616946	0.0444355	0.0976505	Not significant
AT1G12310	0.0232188	0.389535	1.10978	1.00713	Not significant	86.15	42.53	-1.1469	1.49101e-09	1.74476e-08	Mock > Heat
AT1G12330	0.406934	0.817122	1.22725	0.988464	Not significant	10.565	10.69	-0.130891	0.527014	0.658886	Not significant
AT1G12350	0.955878	0.992349	1.1147	0.839856	Not significant	11.88	10.275	-0.349813	0.13043	0.23204	Not significant
AT1G12360	0.543553	0.872643	1.00145	0.983563	Not significant	19.42	16.805	-0.361904	0.0404394	0.0903864	Not significant
AT1G12370	0.343478	0.789895	0.942836	0.980122	Not significant	8.405	9.485	0.0208237	0.928765	0.957312	Not significant
AT1G12380	0.748822	0.942303	0.939409	1.02413	Not significant	4.43	5.1	0.0481312	0.836969	0.897283	Not significant
AT1G12390	0.597807	0.894448	1.65064	1.43304	Not significant	18.785	18.35	-0.16941	0.453165	0.591571	Not significant
AT1G12400	0.525341	0.866153	1.75212	1.00482	Not significant	13.185	13.21	-0.135647	0.65403	0.763003	Not significant
AT1G12410	0.237173	0.726621	1.47874	0.944466	Not significant	222.755	216.595	-0.173849	0.30278	0.440308	Not significant
AT1G12420	0.276331	0.750129	0.923343	0.868457	Not significant	6.185	5.08	-0.439621	0.0819143	0.160218	Not significant
AT1G12430	0.049848	0.481303	1.06399	0.965986	Not significant	11.365	11.995	-0.0754613	0.680908	0.784662	Not significant
AT1G12440	0.999416	0.999764	0.997184	1.19398	Not significant	46.985	37.8	-0.450988	0.0101519	0.0284879	Not significant
AT1G12450	0.669869	0.917489	1.01566	1.00808	Not significant	5.04	3.53	-0.642368	0.0402832	0.0900814	Not significant
AT1G12460	0.494849	0.854701	1.03971	0.995261	Not significant	3.635	4.165	0.046233	0.842565	0.90054	Not significant
AT1G12470	0.0605154	0.499279	1.04274	1.02857	Not significant	13.955	24.91	0.669472	0.00138556	0.00508725	Not significant
AT1G12480	0.299989	0.765392	1.0316	0.774004	Not significant	2.61	1.37	-1.09646	0.00554643	0.0169092	Mock > Heat
AT1G12490	0.324623	0.78011	1.05011	1.16468	Not significant	0.075	0.07	-0.0346404	0.989831	0.99406	Not significant
AT1G12500	0.533146	0.868897	0.937849	0.969302	Not significant	25.88	16.05	-0.843057	6.33882e-06	4.03817e-05	Not significant
AT1G12520	0.785555	0.95066	0.996699	1.11265	Not significant	18.655	42.125	1.0302	3.03676e-08	2.89449e-07	Heat > Mock
AT1G12530	0.556765	0.878405	1.01237	1.10426	Not significant	31.79	30.575	-0.20594	0.315307	0.453497	Not significant
AT1G12540	0.158454	0.65376	1.08691	1.12087	Not significant	0	0	0	1	1	Not significant
AT1G12550	0.0168478	0.355534	1.12695	1.41967	Not significant	4.8	4.72	-0.16065	0.625139	0.740615	Not significant
AT1G12560	0.483446	0.848759	1.02891	1.06642	Not significant	11.36	13.36	0.0933492	0.70677	0.803449	Not significant
AT1G12570	0.457431	0.838384	1.07494	0.858631	Not significant	1.345	0.365	-2.00912	0.000176076	0.000811762	Mock > Heat
AT1G12580	0.363232	0.797031	1.07957	1.18149	Not significant	17.075	17.475	-0.11295	0.526015	0.658121	Not significant
AT1G12600	0.00741096	0.279932	1.23844	1.01149	Not significant	0.24	0.2	-0.314891	0.8104	0.879238	Not significant
AT1G12610	0.182152	0.680691	0.863035	0.449616	Not significant	0.02	0.095	1.80765	0.59301	1	Not significant
AT1G12620	0.83042	0.960215	1.01663	1.16193	Not significant	3.165	3.665	0.0406286	0.89188	0.933312	Not significant
AT1G12640	0.292955	0.762142	1.01402	1.12061	Not significant	17.73	18.02	-0.124344	0.492535	0.628554	Not significant
AT1G12650	0.626809	0.903393	0.956079	0.893473	Not significant	23.595	19.595	-0.399649	0.0579674	0.121294	Not significant
AT1G12680	0.507598	0.859617	1.02314	1.04712	Not significant	10.38	11.83	0.0486212	0.804072	0.875135	Not significant
AT1G12700	0.64011	0.90687	0.990165	1.01672	Not significant	1.635	2.35	0.356996	0.301506	0.438842	Not significant
AT1G12710	0.115394	0.600049	0.867131	0.987959	Not significant	16.17	13.445	-0.400744	0.0655201	0.133923	Not significant
AT1G12730	0.505275	0.859117	1.1423	1.12031	Not significant	6.59	9.45	0.372834	0.0974884	0.184502	Not significant
AT1G12740	0.398095	0.812306	1.20938	0.864464	Not significant	9.645	2.605	-2.02376	5.05561e-15	1.17567e-13	Mock > Heat
AT1G12750	0.00061382	0.11694	1.33761	1.09869	Not significant	13.5	8.19	-0.86514	6.32198e-05	0.000324196	Not significant
AT1G12760	0.117786	0.602755	1.17977	1.15384	Not significant	28.765	33.835	0.0981537	0.57379	0.699143	Not significant
AT1G12770	0.329913	0.78321	0.914377	1.0133	Not significant	50.11	50.335	-0.142478	0.350529	0.489796	Not significant
AT1G12775	0.0485213	0.477121	1.1755	1.27746	Not significant	2.48	4.005	0.551351	0.0785608	0.155077	Not significant
AT1G12780	0.960009	0.993417	0.983986	0.956699	Not significant	17.31	45.73	1.25833	2.03835e-14	4.42382e-13	Heat > Mock
AT1G12790	0.617028	0.90055	0.962237	1.11633	Not significant	2.265	2.775	0.149099	0.701163	0.79879	Not significant
AT1G12800	0.131278	0.618887	1.03113	1.01702	Not significant	120.565	86.395	-0.631814	1.7889e-05	0.000103494	Not significant
AT1G12810	0.680737	0.921044	1.00756	1.03613	Not significant	27.835	42.665	0.471929	0.0242012	0.0592443	Not significant
AT1G12820	0.418145	0.822061	1.07279	1.00712	Not significant	18.735	18.215	-0.193923	0.277716	0.414185	Not significant
AT1G12840	0.523608	0.865557	1.01269	0.9444	Not significant	74.215	89.535	0.133096	0.399758	0.539716	Not significant
AT1G12850	0.0108864	0.314194	1.11758	1.05484	Not significant	36.385	18.54	-1.12024	6.9944e-11	9.92043e-10	Mock > Heat
AT1G12855	0.0540588	0.487856	1.12229	1.28185	Not significant	0.075	0.06	-0.601529	0.785885	0.861661	Not significant
AT1G12860	0.88513	0.975167	0.992324	0.976992	Not significant	20.085	10.345	-1.10927	3.9225e-09	4.31166e-08	Mock > Heat
AT1G12870	0.257801	0.740061	1.05766	1.04977	Not significant	0	0.095	3.53678	0.291778	1	Not significant
AT1G12880	0.740346	0.939903	0.986973	0.759946	Not significant	5.345	8.335	0.488283	0.091274	0.174993	Not significant
AT1G12900	0.26522	0.745799	0.954375	1.18126	Not significant	914.78	486.56	-1.04973	2.29725e-12	3.94672e-11	Mock > Heat
AT1G12910	0.0612207	0.501935	1.07366	0.915921	Not significant	21.36	22.715	-0.0507839	0.795955	0.86953	Not significant
AT1G12920	0.0118025	0.314999	1.12355	1.20732	Not significant	83.035	147.21	0.679947	3.03438e-06	2.07743e-05	Not significant
AT1G12930	0.970733	0.995392	1.07559	1.03654	Not significant	6.95	6.94	-0.161053	0.449641	0.588102	Not significant
AT1G12940	4.19744e-06	0.0249357	1.2289	1.01419	Not significant	0.4	0.17	-1.32215	0.186227	0.305696	Not significant
AT1G12950	0.137323	0.628856	1.09034	1.11095	Not significant	4.21	3.37	-0.473644	0.10713	0.198873	Not significant
AT1G12970	0.403653	0.814221	0.926208	0.992422	Not significant	4.525	7.665	0.613131	0.0136351	0.0365559	Not significant
AT1G12980	0.699575	0.927055	0.998708	1.25497	Not significant	0.53	0.17	-1.7162	0.137095	0.241186	Not significant
AT1G12990	0.760366	0.944658	0.990807	0.998713	Not significant	8.08	9.7	0.113725	0.591909	0.713531	Not significant
AT1G13000	0.758984	0.944377	0.973407	1.15814	Not significant	12.22	8.855	-0.600923	0.00508196	0.0156968	Not significant
AT1G13020	0.0587666	0.495732	1.10645	1.01114	Not significant	32.26	21.43	-0.74353	8.10209e-06	5.04902e-05	Not significant
AT1G13030	0.383733	0.806282	1.02937	1.04137	Not significant	8.35	9.2	-0.016588	0.939074	0.963295	Not significant
AT1G13040	0.00826606	0.289655	1.14421	1.00518	Not significant	3.645	7.755	0.922929	0.00121551	0.0045327	Not significant
AT1G13050	0.00861472	0.293926	1.12075	1.21084	Not significant	3.97	10.025	1.17447	0.000214769	0.000967786	Heat > Mock
AT1G13060	0.066444	0.512421	1.12161	1.09032	Not significant	116.015	96.55	-0.407681	0.00717564	0.0211064	Not significant
AT1G13080	0.881463	0.974819	1.0121	1.03675	Not significant	4.71	53.56	3.36496	5.10203e-63	1.36109e-60	Heat > Mock
AT1G13090	0.135327	0.625304	1.06343	1.06455	Not significant	23.545	49.96	0.945531	2.49943e-08	2.42815e-07	Not significant
AT1G13100	0.686107	0.922274	1.01363	1.01151	Not significant	5.1	6.25	0.159015	0.547269	0.677315	Not significant
AT1G13110	0.762048	0.945412	0.982383	0.980037	Not significant	64.62	41.195	-0.794968	2.10953e-07	1.74822e-06	Not significant
AT1G13120	0.377089	0.804114	1.02005	1.04247	Not significant	11.05	16.41	0.416124	0.0292707	0.0692827	Not significant
AT1G13130	0.345339	0.790765	1.03665	1.05507	Not significant	1.725	1.015	-0.952532	0.0535061	0.113601	Not significant
AT1G13140	0.29525	0.763619	1.11062	1.14642	Not significant	0.33	0.255	-0.479045	0.62686	0.742099	Not significant
AT1G13150	0.517064	0.863393	0.996273	1.27681	Not significant	0.37	0.91	1.14115	0.0904478	0.173718	Not significant
AT1G13160	0.962221	0.993556	0.936835	1.18816	Not significant	20.45	26.315	0.206953	0.245405	0.376641	Not significant
AT1G13170	0.58855	0.892356	0.913115	0.918694	Not significant	16.37	8.72	-1.05473	2.08277e-09	2.38895e-08	Mock > Heat
AT1G13180	0.751304	0.942814	0.946087	1.10761	Not significant	7.045	6.5	-0.261409	0.262123	0.396407	Not significant
AT1G13190	0.445662	0.833831	0.976724	1.23626	Not significant	23.645	22.485	-0.222768	0.183726	0.302428	Not significant
AT1G13195	0.779784	0.949477	0.955642	0.891864	Not significant	8.395	7.18	-0.372385	0.160887	0.2726	Not significant
AT1G13200	0.346306	0.791252	1.01653	0.896477	Not significant	0.07	0.075	-0.200534	0.934334	0.960674	Not significant
AT1G13210	0.917458	0.982827	1.00691	0.979148	Not significant	10.4	5.855	-0.996086	4.90698e-06	3.20513e-05	Not significant
AT1G13220	0.661531	0.914757	1.03643	1.04501	Not significant	9.965	10.375	-0.0996009	0.613955	0.731527	Not significant
AT1G13230	0.263679	0.745463	0.882388	1.09775	Not significant	0.1	0.175	0.686649	0.662386	0.769801	Not significant
AT1G13250	0.837378	0.963014	1.06065	0.781121	Not significant	12.625	7.26	-0.949813	1.90701e-05	0.000109659	Not significant
AT1G13260	0.765844	0.946456	0.980592	0.80596	Not significant	22.44	17.125	-0.526026	0.00520936	0.0160339	Not significant
AT1G13270	0.0833183	0.548928	0.863588	0.853835	Not significant	73.87	90.5	0.145992	0.334782	0.473223	Not significant
AT1G13280	0.557017	0.878416	1.05545	0.870394	Not significant	25.795	21.35	-0.413064	0.0317579	0.074106	Not significant
AT1G13290	0.454068	0.836554	1.02721	1.07495	Not significant	0	0	0	1	1	Not significant
AT1G13300	0.219014	0.711947	1.08212	1.12595	Not significant	21.465	5.305	-2.15829	2.33321e-21	9.48584e-20	Mock > Heat
AT1G13310	0.891982	0.976712	1.02449	1.28059	Not significant	0.03	0.285	3.09788	0.0772448	0.152988	Not significant
AT1G13320	0.942479	0.990065	1.07638	0.91421	Not significant	36.54	42.555	0.0764459	0.627432	0.74259	Not significant
AT1G13330	0.0331796	0.426281	0.853934	0.962998	Not significant	3.365	7.615	1.02213	0.00578854	0.017537	Heat > Mock
AT1G13340	0.00725248	0.277604	0.827867	0.674559	Not significant	2.72	5.305	0.825477	0.0121244	0.0330922	Not significant
AT1G13350	0.447187	0.835011	1.0538	1.02285	Not significant	10.625	7.2	-0.724093	0.000914141	0.00352574	Not significant
AT1G13360	0.631598	0.904138	1.03139	0.958192	Not significant	77.35	119.265	0.499966	0.0222215	0.0551483	Not significant
AT1G13380	0.173787	0.669903	0.796783	0.663906	Not significant	51.58	69.765	0.293929	0.106981	0.198674	Not significant
AT1G13390	0.0880195	0.556223	0.858497	0.909488	Not significant	12.095	18.175	0.445523	0.0295463	0.0697819	Not significant
AT1G13400	0.668163	0.916795	1.01091	2.28561	Not significant	0.74	0.775	-0.0970243	0.908121	0.943983	Not significant
AT1G13410	0.379261	0.805233	1.07587	1.05807	Not significant	2.14	2.32	-0.0408441	0.906297	0.943285	Not significant
AT1G13420	0.471039	0.845009	1.02511	0.778414	Not significant	5.44	1.515	-1.99462	7.48198e-08	6.67586e-07	Mock > Heat
AT1G13430	0.00328045	0.206066	0.823425	0.966869	Not significant	1.63	0.98	-0.900168	0.126116	0.225829	Not significant
AT1G13440	0.303958	0.767104	1.02401	1.12731	Not significant	983.89	708.415	-0.618079	9.22769e-06	5.68482e-05	Not significant
AT1G13450	0.976925	0.99642	1.00866	1.14819	Not significant	17.07	25.975	0.473466	0.0263527	0.063606	Not significant
AT1G13460	0.397386	0.812056	1.07431	1.04773	Not significant	9.37	10.545	0.040589	0.861039	0.913437	Not significant
AT1G13470	0.310531	0.77222	1.04925	0.940682	Not significant	4.435	0.9	-2.44155	8.21795e-09	8.55784e-08	Mock > Heat
AT1G13480	0.547746	0.874684	0.971353	1.20755	Not significant	2.53	0.225	-3.70937	2.13317e-08	2.08771e-07	Mock > Heat
AT1G13490	0.49224	0.85293	0.926114	0.858758	Not significant	0.035	0	-2.17628	0.656827	1	Not significant
AT1G13500	0.0333575	0.427328	0.864392	0.870613	Not significant	0.235	0.04	-2.47136	0.222324	0.349822	Not significant
AT1G13510	0.165473	0.661485	0.897212	0.921469	Not significant	1.29	0.1	-3.76291	1.81757e-05	0.000104846	Mock > Heat
AT1G13520	0.18695	0.68306	1.03714	0.978347	Not significant	0.59	1.005	0.603188	0.381248	0.521067	Not significant
AT1G13530	0.36956	0.800877	1.03716	0.822387	Not significant	1.345	0.485	-1.59512	0.0308999	0.0724457	Not significant
AT1G13540	0.0405735	0.455122	1.08215	0.973175	Not significant	1.205	0.065	-4.30828	0.000190065	0.000868165	Mock > Heat
AT1G13550	0.0325645	0.422521	1.09096	1.07342	Not significant	0.17	0.11	-0.77951	0.642946	0.754424	Not significant
AT1G13560	0.0902061	0.559893	1.13284	1.03016	Not significant	48.43	36.605	-0.554072	0.000588993	0.00238806	Not significant
AT1G13570	0.575622	0.887729	1.03032	0.884519	Not significant	7.285	13.49	0.738462	0.000896004	0.0034631	Not significant
AT1G13580	0.66672	0.91638	1.04045	1.09725	Not significant	7.765	5.405	-0.646574	0.018757	0.0479384	Not significant
AT1G13590	0.745933	0.941678	0.948903	0.942804	Not significant	13.055	8.385	-0.758826	0.0168104	0.0437545	Not significant
AT1G13610	0.237435	0.726621	0.869829	0.797333	Not significant	0.77	1.16	0.460195	0.469947	0.607401	Not significant
AT1G13620	0.499176	0.856247	1.00153	1.11221	Not significant	1.55	0.63	-1.38431	0.165366	0.278401	Not significant
AT1G13630	0.420231	0.822747	0.98551	1.11045	Not significant	1.645	2.85	0.643232	0.0378775	0.0856175	Not significant
AT1G13635	0.299697	0.765365	0.935052	0.787549	Not significant	0.71	1.12	0.51372	0.387901	0.527478	Not significant
AT1G13640	0.983582	0.996955	0.979933	0.871593	Not significant	21.97	24.66	0.0239495	0.88372	0.928162	Not significant
AT1G13650	0.587498	0.892175	0.789512	0.86021	Not significant	6.34	17.62	1.33779	8.52073e-09	8.84985e-08	Heat > Mock
AT1G13670	0.769098	0.947255	1.04406	0.524516	Not significant	18.71	3.585	-2.51318	1.80861e-22	8.05665e-21	Mock > Heat
AT1G13680	0.523341	0.865304	1.02444	0.696786	Not significant	0.02	0	-1.36925	0.784003	1	Not significant
AT1G13690	0.216044	0.709243	1.14653	0.845554	Not significant	40.09	36.19	-0.282006	0.165842	0.279123	Not significant
AT1G13700	0.367572	0.79934	0.932493	1.19232	Not significant	5.45	8.15	0.446962	0.176686	0.293752	Not significant
AT1G13710	0.125912	0.615133	1.11265	1.22097	Not significant	7.115	7.195	-0.1423	0.557095	0.685626	Not significant
AT1G13730	0.256631	0.739809	0.89633	0.923281	Not significant	25.335	14.405	-0.962087	6.87156e-08	6.17764e-07	Not significant
AT1G13740	0.0980781	0.571595	1.06701	0.986524	Not significant	11.35	7.155	-0.80378	0.000290378	0.00126596	Not significant
AT1G13750	0.0162154	0.352121	1.0696	0.959601	Not significant	7.035	3.775	-1.05343	2.71922e-05	0.000151448	Mock > Heat
AT1G13760	0.656216	0.913358	1.01411	1.02567	Not significant	0	0	0	1	1	Not significant
AT1G13770	0.546565	0.874261	1.02457	1.09158	Not significant	7.525	12.045	0.531066	0.0172066	0.0446342	Not significant
AT1G13780	0.443242	0.83277	1.06405	1.07055	Not significant	4.06	4.845	0.0945502	0.751818	0.83734	Not significant
AT1G13790	0.692906	0.924931	0.973398	1.18518	Not significant	3.885	11.36	1.39215	4.50115e-10	5.66654e-09	Heat > Mock
AT1G13800	0.914028	0.982129	0.965357	1.04134	Not significant	1.245	2.55	0.875108	0.00777266	0.0225827	Not significant
AT1G13810	0.5977	0.894448	1.02192	0.64147	Not significant	8.295	18.385	1.00589	1.01037e-05	6.16053e-05	Heat > Mock
AT1G13820	0.122379	0.610738	1.11576	1.11594	Not significant	45.05	43.97	-0.172988	0.329067	0.467482	Not significant
AT1G13830	0.394496	0.810963	0.920553	0.898398	Not significant	3.275	2.995	-0.292855	0.498643	0.633455	Not significant
AT1G13860	0.743162	0.940658	0.961942	1.08346	Not significant	6.95	8.825	0.183956	0.401915	0.541827	Not significant
AT1G13870	0.119956	0.608273	0.919405	1.76352	Not significant	15.34	11.335	-0.585851	0.00982546	0.0277062	Not significant
AT1G13880	0.11495	0.599654	0.92292	1.21836	Not significant	14.59	19.22	0.261257	0.182718	0.301186	Not significant
AT1G13890	0.393448	0.809855	0.935724	1.18655	Not significant	0	0	0	1	1	Not significant
AT1G13900	0.993765	0.998775	0.97075	1.01304	Not significant	13.015	12.6	-0.188472	0.310118	0.447933	Not significant
AT1G13910	0.260956	0.742476	0.955763	0.85235	Not significant	4.96	7.12	0.377119	0.180111	0.297746	Not significant
AT1G13920	0.852291	0.966962	0.991713	1.06692	Not significant	6.39	4.255	-0.725312	0.0249593	0.0608241	Not significant
AT1G13930	0.332429	0.784252	0.922778	1.0301	Not significant	2967.62	841.175	-1.94853	3.67414e-27	2.23108e-25	Mock > Heat
AT1G13940	0.129204	0.616685	1.12128	0.985922	Not significant	4.285	7.265	0.600814	0.00628082	0.018829	Not significant
AT1G13950	0.0442324	0.465874	1.07571	0.895643	Not significant	10.5	27.21	1.24059	3.46508e-07	2.78226e-06	Heat > Mock
AT1G13960	0.0245681	0.392843	1.12391	0.964808	Not significant	9.86	6.71	-0.699778	0.000887651	0.00343889	Not significant
AT1G13970	0.496583	0.855421	0.974283	0.96726	Not significant	2.32	3.245	0.350691	0.279066	0.415649	Not significant
AT1G13980	0.365186	0.797938	0.875168	1.02005	Not significant	10.455	9.785	-0.255208	0.181506	0.299561	Not significant
AT1G13990	0.506178	0.859238	1.02154	0.889895	Not significant	30.25	72.705	1.12867	4.4306e-10	5.58068e-09	Heat > Mock
AT1G14000	0.483893	0.848759	1.01348	1.05356	Not significant	33.07	23.09	-0.668518	0.000110332	0.000533094	Not significant
AT1G14010	0.27145	0.74796	1.05073	0.841667	Not significant	45.575	87.385	0.800188	4.79245e-06	3.14063e-05	Not significant
AT1G14020	0.538516	0.871141	1.04303	1.00562	Not significant	14.525	11.12	-0.532836	0.00637998	0.019088	Not significant
AT1G14030	0.0836402	0.549202	1.10684	1.04625	Not significant	49.08	25.76	-1.067	5.43042e-10	6.73639e-09	Mock > Heat
AT1G14040	0.640619	0.907114	0.943152	0.912361	Not significant	5.425	9.21	0.62276	0.00230605	0.00792024	Not significant
AT1G14060	0.194106	0.690023	1.02401	1.09238	Not significant	36.345	51.205	0.356851	0.0455662	0.0996444	Not significant
AT1G14080	0.118993	0.606242	1.10355	0.961128	Not significant	3.79	1.64	-1.35706	7.34707e-05	0.0003706	Mock > Heat
AT1G14100	0.096668	0.56983	1.06952	0.651878	Not significant	0.06	0.15	1.21297	0.490901	0.627076	Not significant
AT1G14110	0.00380257	0.216808	1.17703	1.23946	Not significant	0	0	0	1	1	Not significant
AT1G14120	0.189595	0.685282	1.09353	0.996192	Not significant	3.34	2.755	-0.40057	0.327421	0.465758	Not significant
AT1G14130	0.36272	0.796292	1.07653	1.09679	Not significant	7.42	11.19	0.464249	0.0770158	0.152608	Not significant
AT1G14140	0.652667	0.91196	0.958197	1.12937	Not significant	13.63	18.085	0.279481	0.254486	0.387275	Not significant
AT1G14150	0.603301	0.895687	0.895453	1.04589	Not significant	174.215	64.035	-1.57213	3.40437e-16	8.89219e-15	Mock > Heat
AT1G14160	0.843926	0.964528	1.04399	0.954092	Not significant	7.525	9.23	0.163194	0.583868	0.707284	Not significant
AT1G14170	0.334961	0.784552	1.04221	0.989818	Not significant	15.285	4.94	-1.75735	2.89099e-14	6.16166e-13	Mock > Heat
AT1G14180	0.294166	0.762682	1.04589	1.09133	Not significant	8.18	6.385	-0.504888	0.0340107	0.0782899	Not significant
AT1G14185	0.293935	0.762627	1.04481	0.860814	Not significant	0.97	0.22	-2.23405	0.00268843	0.00907084	Mock > Heat
AT1G14190	0.373393	0.802727	1.04424	0.97012	Not significant	2.105	2.19	-0.0626591	0.880097	0.926273	Not significant
AT1G14200	0.762781	0.945628	0.962844	1.06046	Not significant	10.29	3.64	-1.65573	2.54686e-07	2.08733e-06	Mock > Heat
AT1G14205	0.541467	0.87186	1.00871	0.793867	Not significant	6.81	9.145	0.290901	0.529949	0.661624	Not significant
AT1G14210	0.938382	0.988754	0.999866	0.984812	Not significant	57.695	60.825	-0.0678514	0.716253	0.810311	Not significant
AT1G14220	0.0237788	0.391104	1.11272	1.04688	Not significant	2.15	0.165	-3.82789	5.13944e-05	0.000269372	Mock > Heat
AT1G14230	0.207168	0.702138	1.04345	0.956529	Not significant	11.935	9.06	-0.532256	0.0127803	0.0346316	Not significant
AT1G14240	0.656609	0.913367	0.952625	1.03404	Not significant	1.49	1.465	-0.176605	0.694866	0.794022	Not significant
AT1G14250	0.925525	0.985101	0.95791	1.17778	Not significant	12.015	0.8	-4.03337	7.19772e-42	9.09019e-40	Mock > Heat
AT1G14260	0.397278	0.811996	1.02152	0.93285	Not significant	1.605	1.04	-0.759573	0.157267	0.2679	Not significant
AT1G14270	0.0512431	0.483206	1.06754	1.13018	Not significant	66.515	58.605	-0.32595	0.038932	0.0875593	Not significant
AT1G14280	0.316062	0.775138	1.04376	0.799377	Not significant	4.24	12.81	1.46349	2.58661e-09	2.92602e-08	Heat > Mock
AT1G14290	0.527785	0.867219	0.903938	1.00361	Not significant	12.64	6.855	-1.03233	7.08955e-06	4.47917e-05	Mock > Heat
AT1G14300	0.0397643	0.451012	0.866479	0.957759	Not significant	18.005	45.82	1.21196	2.74522e-10	3.57176e-09	Heat > Mock
AT1G14310	0.41304	0.819893	0.937838	0.819879	Not significant	14.96	26.76	0.714309	0.00544371	0.0166538	Not significant
AT1G14315	0.593249	0.8934	0.998772	0.935049	Not significant	0.06	0.265	1.91698	0.400188	0.540082	Not significant
AT1G14320	0.938891	0.988951	1.02643	0.965914	Not significant	1082.26	831.34	-0.514404	0.0019873	0.00697273	Not significant
AT1G14330	0.120527	0.608822	0.907545	0.970338	Not significant	5.96	11.18	0.758404	0.000346316	0.00148288	Not significant
AT1G14340	0.132867	0.621223	0.836658	1.13781	Not significant	15.135	17.685	0.0814283	0.715965	0.810147	Not significant
AT1G14345	0.883611	0.975002	0.947358	1.62092	Not significant	104.925	52.265	-1.15286	1.0982e-12	1.97086e-11	Mock > Heat
AT1G14350	0.145631	0.638737	1.04107	0.859073	Not significant	8.695	4.71	-1.04513	2.18643e-05	0.000124044	Mock > Heat
AT1G14360	0.000973543	0.127551	1.19811	1.08017	Not significant	26.665	84.435	1.52123	1.58602e-19	5.58707e-18	Heat > Mock
AT1G14370	0.453738	0.836524	1.03595	1.14953	Not significant	5.285	12.455	1.09074	1.14461e-06	8.47943e-06	Heat > Mock
AT1G14380	0.729136	0.935898	0.914917	1.16856	Not significant	17.4	9.905	-0.958646	1.0942e-07	9.50937e-07	Not significant
AT1G14390	0.0191449	0.366405	1.10634	1.02768	Not significant	1.17	0.395	-1.76193	0.00130264	0.00482203	Mock > Heat
AT1G14400	0.163829	0.659582	1.04906	0.889893	Not significant	120.55	90.705	-0.547423	0.000770327	0.00303315	Not significant
AT1G14410	0.40275	0.81402	1.00826	0.864744	Not significant	38.295	28.415	-0.569548	0.0012888	0.00477526	Not significant
AT1G14420	0.981839	0.996617	1.00378	1.02441	Not significant	0.12	0.03	-2.28586	0.245317	0.376619	Not significant
AT1G14430	0.149259	0.643438	1.04646	1.09796	Not significant	3.8	2.8	-0.583214	0.0609964	0.126406	Not significant
[truncated: 21,597 more rows]

## Sheet: Shoot vs callus
Supplementary Table S2. Differentially insulated single-gene domains identified by Hi-GDTdiff
[truncated: 22,931 more rows]

[truncated: 1 more sheets: WT vs bmi1]
