# Supplementary material for: Hi-GDT: A Hi-C-based 3D gene domain analysis tool for analyzing local chromatin contacts in plants
Source: Gigascience. 2025 Mar 21;14:giaf020. doi: 10.1093/gigascience/giaf020 (PMC11927400; doi:10.1093/gigascience/giaf020)
Supplement: giaf020_Supplemental_File [file giaf020_supplemental_file.zip › Supplementary Table S3.xlsx]

## Sheet: Insulated in shoots (vs roots)
Supplementary Table S3. GO enrichment analysis for differentially insulated single-gene domains
GO biological process complete	Arabidopsis thaliana - REFLIST (27475)	upload_1 (260)	upload_1 (expected)	upload_1 (over/under)	upload_1 (fold Enrichment)	upload_1 (raw P-value)
halotropism (GO:0170002)	1	1	0.01	+	> 100	0.00946
lateral element assembly (GO:0051878)	1	1	0.01	+	> 100	0.00946
protein deacetylation (GO:0006476)	1	1	0.01	+	> 100	0.00946
shoot organ boundary specification (GO:0090470)	1	1	0.01	+	> 100	0.00946
miRNA-mediated gene silencing by inhibition of translation (GO:0035278)	1	1	0.01	+	> 100	0.00946
protein transport within lipid bilayer (GO:0032594)	1	1	0.01	+	> 100	0.00946
negative regulation of cellular response to heat (GO:1900035)	1	1	0.01	+	> 100	0.00946
tubulin deacetylation (GO:0090042)	1	1	0.01	+	> 100	0.00946
galactose biosynthetic process (GO:0046369)	1	1	0.01	+	> 100	0.00946
conversion of methionyl-tRNA to N-formyl-methionyl-tRNA (GO:0071951)	1	1	0.01	+	> 100	0.00946
pyridoxal metabolic process (GO:0042817)	2	1	0.02	+	52.84	0.0188
tryptophanyl-tRNA aminoacylation (GO:0006436)	2	1	0.02	+	52.84	0.0188
carbohydrate biosynthetic process (GO:0016051)	319	12	3.02	+	3.98	5.8e-05
charged-tRNA amino acid modification (GO:0019988)	2	1	0.02	+	52.84	0.0188
regulation of carbohydrate utilization (GO:0043610)	2	1	0.02	+	52.84	0.0188
cellular defense response (GO:0006968)	2	1	0.02	+	52.84	0.0188
chloroplast elongation (GO:0010151)	2	1	0.02	+	52.84	0.0188
establishment of mitotic spindle orientation (GO:0000132)	3	1	0.03	+	35.22	0.0281
protein deacylation (GO:0035601)	3	1	0.03	+	35.22	0.0281
snRNA transcription by RNA polymerase III (GO:0042796)	3	1	0.03	+	35.22	0.0281
snRNA transcription by RNA polymerase II (GO:0042795)	3	1	0.03	+	35.22	0.0281
snRNA transcription (GO:0009301)	3	1	0.03	+	35.22	0.0281
establishment of mitotic spindle localization (GO:0040001)	3	1	0.03	+	35.22	0.0281
establishment of spindle orientation (GO:0051294)	3	1	0.03	+	35.22	0.0281
tail-anchored membrane protein insertion into ER membrane (GO:0071816)	4	1	0.04	+	26.42	0.0373
sialic acid transport (GO:0015739)	4	2	0.04	+	52.84	0.000529
spindle localization (GO:0051653)	4	1	0.04	+	26.42	0.0373
specification of floral organ number (GO:0048833)	4	1	0.04	+	26.42	0.0373
specification of plant organ number (GO:0048832)	4	1	0.04	+	26.42	0.0373
retrotransposon silencing (GO:0010526)	4	1	0.04	+	26.42	0.0373
response to 1-aminocyclopropane-1-carboxylic acid (GO:0009961)	4	1	0.04	+	26.42	0.0373
establishment of spindle localization (GO:0051293)	4	1	0.04	+	26.42	0.0373
macromolecule deacylation (GO:0098732)	4	1	0.04	+	26.42	0.0373
lithium ion transport (GO:0010351)	4	1	0.04	+	26.42	0.0373
megasporocyte differentiation (GO:1904159)	4	1	0.04	+	26.42	0.0373
monosaccharide biosynthetic process (GO:0046364)	47	4	0.44	+	8.99	0.00102
glucose metabolic process (GO:0006006)	48	4	0.45	+	8.81	0.0011
pyridoxine metabolic process (GO:0008614)	5	1	0.05	+	21.13	0.0464
ubiquitin-dependent glycoprotein ERAD pathway (GO:0097466)	5	1	0.05	+	21.13	0.0464
response to glycoprotein (GO:1904587)	5	1	0.05	+	21.13	0.0464
protein transport by the Tat complex (GO:0043953)	5	1	0.05	+	21.13	0.0464
melatonin metabolic process (GO:0030186)	5	1	0.05	+	21.13	0.0464
CTP salvage (GO:0044211)	5	1	0.05	+	21.13	0.0464
mannose trimming involved in glycoprotein ERAD pathway (GO:1904382)	5	1	0.05	+	21.13	0.0464
protein alpha-1,2-demannosylation (GO:0036508)	5	1	0.05	+	21.13	0.0464
protein demannosylation (GO:0036507)	5	1	0.05	+	21.13	0.0464
protein deglycosylation involved in glycoprotein catabolic process (GO:0035977)	5	1	0.05	+	21.13	0.0464
photosynthesis, light harvesting in photosystem I (GO:0009768)	23	3	0.22	+	13.78	0.00129
hexose metabolic process (GO:0019318)	90	5	0.85	+	5.87	0.00167
polysaccharide biosynthetic process (GO:0000271)	231	8	2.19	+	3.66	0.00168
hexose biosynthetic process (GO:0019319)	26	3	0.25	+	12.19	0.00185
vitamin B6 metabolic process (GO:0042816)	8	2	0.08	+	26.42	0.00241
cell wall polysaccharide biosynthetic process (GO:0070592)	98	5	0.93	+	5.39	0.00243
photosynthesis (GO:0015979)	196	7	1.85	+	3.77	0.00273
positive regulation of anaphase-promoting complex-dependent catabolic process (GO:1905786)	9	2	0.09	+	23.48	0.00307
regulation of anaphase-promoting complex-dependent catabolic process (GO:1905784)	9	2	0.09	+	23.48	0.00307
response to light stimulus (GO:0009416)	779	16	7.37	+	2.17	0.0038
positive regulation of chlorophyll biosynthetic process (GO:1902326)	11	2	0.1	+	19.21	0.00464
response to radiation (GO:0009314)	800	16	7.57	+	2.11	0.00464
fructose 1,6-bisphosphate metabolic process (GO:0030388)	12	2	0.11	+	17.61	0.00553
positive regulation of tetrapyrrole biosynthetic process (GO:1901465)	12	2	0.11	+	17.61	0.00553
metabolic process (GO:0008152)	8449	101	79.95	+	1.26	0.00554
cellular metabolic compound salvage (GO:0043094)	76	4	0.72	+	5.56	0.0059
cell cycle (GO:0007049)	476	11	4.5	+	2.44	0.00597
glucan biosynthetic process (GO:0009250)	123	5	1.16	+	4.3	0.00638
positive regulation of tetrapyrrole metabolic process (GO:1901403)	14	2	0.13	+	15.1	0.00753
vitamin metabolic process (GO:0006766)	82	4	0.78	+	5.15	0.0077
monosaccharide metabolic process (GO:0005996)	129	5	1.22	+	4.1	0.00777
photosynthesis, light harvesting (GO:0009765)	43	3	0.41	+	7.37	0.00782
organelle fission (GO:0048285)	184	6	1.74	+	3.45	0.00832
positive regulation of proteasomal ubiquitin-dependent protein catabolic process (GO:0032436)	15	2	0.14	+	14.09	0.00864
photosynthesis, light reaction (GO:0019684)	133	5	1.26	+	3.97	0.0088
pyrimidine nucleotide-sugar transmembrane transport (GO:0090481)	16	2	0.15	+	13.21	0.00981
regulation of proteasomal ubiquitin-dependent protein catabolic process (GO:0032434)	16	2	0.15	+	13.21	0.00981
double-strand break repair via homologous recombination (GO:0000724)	89	4	0.84	+	4.75	0.0102
positive regulation of proteasomal protein catabolic process (GO:1901800)	17	2	0.16	+	12.43	0.011
positive regulation of ubiquitin-dependent protein catabolic process (GO:2000060)	17	2	0.16	+	12.43	0.011
nucleotide-excision repair (GO:0006289)	50	3	0.47	+	6.34	0.0118
recombinational repair (GO:0000725)	95	4	0.9	+	4.45	0.0127
long-day photoperiodism, flowering (GO:0048574)	19	2	0.18	+	11.12	0.0137
regulation of ubiquitin-dependent protein catabolic process (GO:2000058)	19	2	0.18	+	11.12	0.0137
positive regulation of proteolysis involved in protein catabolic process (GO:1903052)	20	2	0.19	+	10.57	0.0151
xyloglucan biosynthetic process (GO:0009969)	20	2	0.19	+	10.57	0.0151
anaphase-promoting complex-dependent catabolic process (GO:0031145)	21	2	0.2	+	10.06	0.0166
nucleobase-containing compound metabolic process (GO:0006139)	2301	33	21.77	+	1.52	0.0174
glucan metabolic process (GO:0044042)	217	6	2.05	+	2.92	0.0176
positive regulation of protein catabolic process (GO:0045732)	22	2	0.21	+	9.61	0.0182
primary metabolic process (GO:0044238)	7083	84	67.03	+	1.25	0.0186
cell wall polysaccharide metabolic process (GO:0010383)	162	5	1.53	+	3.26	0.0192
cellular metabolic process (GO:0044237)	5531	68	52.34	+	1.3	0.0194
gluconeogenesis (GO:0006094)	23	2	0.22	+	9.19	0.0198
positive regulation of proteolysis (GO:0045862)	23	2	0.22	+	9.19	0.0198
xyloglucan metabolic process (GO:0010411)	61	3	0.58	+	5.2	0.0201
water-soluble vitamin metabolic process (GO:0006767)	62	3	0.59	+	5.11	0.021
macromolecule metabolic process (GO:0043170)	5274	65	49.91	+	1.3	0.0214
chloroplast fission (GO:0010020)	24	2	0.23	+	8.81	0.0215
nucleotide-sugar transmembrane transport (GO:0015780)	24	2	0.23	+	8.81	0.0215
regulation of proteasomal protein catabolic process (GO:0061136)	24	2	0.23	+	8.81	0.0215
plastid fission (GO:0043572)	24	2	0.23	+	8.81	0.0215
DNA recombination (GO:0006310)	168	5	1.59	+	3.15	0.0221
cell cycle process (GO:0022402)	431	9	4.08	+	2.21	0.0222
response to abiotic stimulus (GO:0009628)	2254	32	21.33	+	1.5	0.0223
long-day photoperiodism (GO:0048571)	25	2	0.24	+	8.45	0.0232
hemicellulose metabolic process (GO:0010410)	115	4	1.09	+	3.68	0.0239
meiotic cell cycle (GO:0051321)	172	5	1.63	+	3.07	0.0242
plant ovule development (GO:0048481)	66	3	0.62	+	4.8	0.0248
regulation of chlorophyll biosynthetic process (GO:0010380)	26	2	0.25	+	8.13	0.025
plant-type ovary development (GO:0035670)	68	3	0.64	+	4.66	0.0267
response to organonitrogen compound (GO:0010243)	120	4	1.14	+	3.52	0.0274
regulation of proteolysis involved in protein catabolic process (GO:1903050)	28	2	0.26	+	7.55	0.0287
regulation of tetrapyrrole biosynthetic process (GO:1901463)	28	2	0.26	+	7.55	0.0287
response to nitrogen compound (GO:1901698)	180	5	1.7	+	2.94	0.0287
mitotic cell cycle process (GO:1903047)	185	5	1.75	+	2.86	0.0317
base-excision repair (GO:0006284)	30	2	0.28	+	7.04	0.0326
retrograde transport, endosome to Golgi (GO:0042147)	30	2	0.28	+	7.04	0.0326
pyridine-containing compound metabolic process (GO:0072524)	127	4	1.2	+	3.33	0.0328
vitamin biosynthetic process (GO:0009110)	74	3	0.7	+	4.28	0.0332
cell wall macromolecule metabolic process (GO:0044036)	189	5	1.79	+	2.8	0.0343
double-strand break repair (GO:0006302)	129	4	1.22	+	3.28	0.0345
nucleic acid metabolic process (GO:0090304)	1884	27	17.83	+	1.51	0.0347
microtubule cytoskeleton organization involved in mitosis (GO:1902850)	32	2	0.3	+	6.6	0.0367
regulation of chlorophyll metabolic process (GO:0090056)	32	2	0.3	+	6.6	0.0367
chromosome organization (GO:0051276)	196	5	1.85	+	2.7	0.0391
polysaccharide metabolic process (GO:0005976)	445	9	4.21	+	2.14	0.0406
cytosolic transport (GO:0016482)	34	2	0.32	+	6.22	0.041
nuclear chromosome segregation (GO:0098813)	82	3	0.78	+	3.87	0.043
regulation of tetrapyrrole metabolic process (GO:1901401)	35	2	0.33	+	6.04	0.0433
photomorphogenesis (GO:0009640)	83	3	0.79	+	3.82	0.0443
DNA metabolic process (GO:0006259)	461	9	4.36	+	2.06	0.0443
regulation of proteolysis (GO:0030162)	36	2	0.34	+	5.87	0.0455
mitotic sister chromatid segregation (GO:0000070)	37	2	0.35	+	5.71	0.0478
root development (GO:0048364)	593	1	5.61	-	0.18	0.0492
root system development (GO:0022622)	595	1	5.63	-	0.18	0.0494

## Sheet: Insulated in roots (vs shoots)
Supplementary Table S3. GO enrichment analysis for differentially insulated single-gene domains
GO biological process complete	Arabidopsis thaliana - REFLIST (27475)	upload_1 (232)	upload_1 (expected)	upload_1 (over/under)	upload_1 (fold Enrichment)	upload_1 (raw P-value)
ornithine catabolic process (GO:0006593)	1	1	0.01	+	> 100	0.00844
microtubule organizing center organization (GO:0031023)	1	1	0.01	+	> 100	0.00844
termination of RNA polymerase I transcription (GO:0006363)	1	1	0.01	+	> 100	0.00844
arginine catabolic process to glutamate (GO:0019544)	1	1	0.01	+	> 100	0.00844
arginine catabolic process to proline (GO:0019493)	1	1	0.01	+	> 100	0.00844
phloem sucrose unloading (GO:0110128)	2	2	0.02	+	> 100	7.1e-05
phloem unloading (GO:0110127)	2	2	0.02	+	> 100	7.1e-05
arginine catabolic process to proline via ornithine (GO:0010121)	1	1	0.01	+	> 100	0.00844
acetate metabolic process (GO:0006083)	2	1	0.02	+	59.21	0.0168
butyrate metabolic process (GO:0019605)	2	1	0.02	+	59.21	0.0168
positive regulation of camalexin biosynthetic process (GO:1901183)	3	1	0.03	+	39.48	0.0251
regulation of camalexin biosynthetic process (GO:1901182)	3	1	0.03	+	39.48	0.0251
protein lipidation involved in autophagosome assembly (GO:0061739)	3	1	0.03	+	39.48	0.0251
potassium ion export across plasma membrane (GO:0097623)	3	1	0.03	+	39.48	0.0251
positive regulation of phytoalexin biosynthetic process (GO:0052322)	3	1	0.03	+	39.48	0.0251
positive regulation of phytoalexin metabolic process (GO:0052320)	3	1	0.03	+	39.48	0.0251
regulation of phytoalexin biosynthetic process (GO:0052319)	3	1	0.03	+	39.48	0.0251
regulation of phytoalexin metabolic process (GO:0052318)	3	1	0.03	+	39.48	0.0251
polysaccharide transport (GO:0015774)	3	1	0.03	+	39.48	0.0251
glyoxylate cycle (GO:0006097)	3	1	0.03	+	39.48	0.0251
intracellular sphingolipid homeostasis (GO:0090156)	3	1	0.03	+	39.48	0.0251
protein K63-linked deubiquitination (GO:0070536)	3	1	0.03	+	39.48	0.0251
short-chain fatty acid metabolic process (GO:0046459)	3	1	0.03	+	39.48	0.0251
regulation of isopentenyl diphosphate biosynthetic process, methylerythritol 4-phosphate pathway (GO:0010322)	3	1	0.03	+	39.48	0.0251
lateral root branching (GO:0080181)	3	1	0.03	+	39.48	0.0251
positive regulation of vernalization response (GO:0010220)	3	1	0.03	+	39.48	0.0251
endosomal vesicle fusion (GO:0034058)	4	1	0.03	+	29.61	0.0334
arginine catabolic process (GO:0006527)	4	1	0.03	+	29.61	0.0334
non-proteinogenic amino acid catabolic process (GO:0170044)	5	1	0.04	+	23.69	0.0415
P450-containing electron transport chain (GO:0140647)	5	1	0.04	+	23.69	0.0415
outer mitochondrial membrane organization (GO:0007008)	5	1	0.04	+	23.69	0.0415
positive regulation of G2/M transition of mitotic cell cycle (GO:0010971)	5	1	0.04	+	23.69	0.0415
positive regulation of secondary metabolite biosynthetic process (GO:1900378)	5	1	0.04	+	23.69	0.0415
protein insertion into mitochondrial outer membrane (GO:0045040)	5	1	0.04	+	23.69	0.0415
oxaloacetate metabolic process (GO:0006107)	5	1	0.04	+	23.69	0.0415
2-oxoglutarate metabolic process (GO:0006103)	5	1	0.04	+	23.69	0.0415
regulation of phospholipid biosynthetic process (GO:0071071)	5	1	0.04	+	23.69	0.0415
glyoxylate metabolic process (GO:0046487)	5	1	0.04	+	23.69	0.0415
regulation of phospholipid metabolic process (GO:1903725)	5	1	0.04	+	23.69	0.0415
energy derivation by oxidation of organic compounds (GO:0015980)	181	8	1.53	+	5.23	0.00016
tryptophan catabolic process to kynurenine (GO:0019441)	5	1	0.04	+	23.69	0.0415
skotomorphogenesis (GO:0009647)	5	1	0.04	+	23.69	0.0415
kynurenine metabolic process (GO:0070189)	5	1	0.04	+	23.69	0.0415
mitochondrial electron transport, NADH to ubiquinone (GO:0006120)	15	3	0.13	+	23.69	0.000251
transcription elongation-coupled chromatin remodeling (GO:0140673)	6	1	0.05	+	19.74	0.0496
phosphatidic acid biosynthetic process (GO:0006654)	6	1	0.05	+	19.74	0.0496
positive regulation of cell cycle G2/M phase transition (GO:1902751)	6	1	0.05	+	19.74	0.0496
aspartate metabolic process (GO:0006531)	6	1	0.05	+	19.74	0.0496
C-terminal protein lipidation (GO:0006501)	6	1	0.05	+	19.74	0.0496
mitochondrion localization (GO:0051646)	6	1	0.05	+	19.74	0.0496
protein K48-linked deubiquitination (GO:0071108)	6	1	0.05	+	19.74	0.0496
ammonium homeostasis (GO:0097272)	6	1	0.05	+	19.74	0.0496
regulation of vernalization response (GO:0010219)	6	1	0.05	+	19.74	0.0496
ammonium transmembrane transport (GO:0072488)	6	1	0.05	+	19.74	0.0496
dipeptide transport (GO:0042938)	6	1	0.05	+	19.74	0.0496
cellular respiration (GO:0045333)	156	7	1.32	+	5.31	0.000375
mitochondrial ATP synthesis coupled electron transport (GO:0042775)	47	4	0.4	+	10.08	0.000665
aerobic electron transport chain (GO:0019646)	47	4	0.4	+	10.08	0.000665
phloem transport (GO:0010233)	22	3	0.19	+	16.15	0.000813
vascular transport (GO:0010232)	22	3	0.19	+	16.15	0.000813
vascular process in circulatory system (GO:0003018)	22	3	0.19	+	16.15	0.000813
circulatory system process (GO:0003013)	22	3	0.19	+	16.15	0.000813
system process (GO:0003008)	22	3	0.19	+	16.15	0.000813
aerobic respiration (GO:0009060)	132	6	1.11	+	5.38	0.000918
ATP synthesis coupled electron transport (GO:0042773)	55	4	0.46	+	8.61	0.00121
respiratory electron transport chain (GO:0022904)	62	4	0.52	+	7.64	0.00188
oxidative phosphorylation (GO:0006119)	65	4	0.55	+	7.29	0.00224
positive regulation of sulfur metabolic process (GO:0051176)	10	2	0.08	+	23.69	0.00306
response to water (GO:0009415)	434	10	3.66	+	2.73	0.00402
indole-containing compound metabolic process (GO:0042430)	81	4	0.68	+	5.85	0.00496
sterol transport (GO:0015918)	14	2	0.12	+	16.92	0.00604
autophagosome maturation (GO:0097352)	14	2	0.12	+	16.92	0.00604
response to acid chemical (GO:0001101)	467	10	3.94	+	2.54	0.00664
tricarboxylic acid cycle (GO:0006099)	50	3	0.42	+	7.11	0.0087
response to water deprivation (GO:0009414)	421	9	3.55	+	2.53	0.0099
organelle disassembly (GO:1903008)	54	3	0.46	+	6.58	0.0107
sucrose transport (GO:0015770)	20	2	0.17	+	11.84	0.0122
disaccharide transport (GO:0015766)	20	2	0.17	+	11.84	0.0122
oligosaccharide transport (GO:0015772)	21	2	0.18	+	11.28	0.0134
flavonol biosynthetic process (GO:0051555)	23	2	0.19	+	10.3	0.016
flavone biosynthetic process (GO:0051553)	23	2	0.19	+	10.3	0.016
negative regulation of innate immune response (GO:0045824)	23	2	0.19	+	10.3	0.016
flavonol metabolic process (GO:0051554)	24	2	0.2	+	9.87	0.0173
flavone metabolic process (GO:0051552)	24	2	0.2	+	9.87	0.0173
electron transport chain (GO:0022900)	118	4	1	+	4.01	0.018
post-translational protein modification (GO:0043687)	841	14	7.1	+	1.97	0.0186
transcription by RNA polymerase I (GO:0006360)	25	2	0.21	+	9.47	0.0187
generation of precursor metabolites and energy (GO:0006091)	401	8	3.39	+	2.36	0.0212
glutamate metabolic process (GO:0006536)	27	2	0.23	+	8.77	0.0217
negative regulation of immune response (GO:0050777)	27	2	0.23	+	8.77	0.0217
negative regulation of immune system process (GO:0002683)	27	2	0.23	+	8.77	0.0217
response to abiotic stimulus (GO:0009628)	2254	29	19.03	+	1.52	0.0219
process utilizing autophagic mechanism (GO:0061919)	71	3	0.6	+	5	0.0223
autophagy (GO:0006914)	71	3	0.6	+	5	0.0223
morphogenesis of a branching structure (GO:0001763)	29	2	0.24	+	8.17	0.0248
organic hydroxy compound transport (GO:0015850)	29	2	0.24	+	8.17	0.0248
lateral root morphogenesis (GO:0010102)	79	3	0.67	+	4.5	0.0294
response to cold (GO:0009409)	428	8	3.61	+	2.21	0.0296
indolalkylamine metabolic process (GO:0006586)	32	2	0.27	+	7.4	0.0298
tryptophan metabolic process (GO:0006568)	32	2	0.27	+	7.4	0.0298
protein modification by small protein conjugation or removal (GO:0070647)	824	13	6.96	+	1.87	0.0303
post-embryonic root morphogenesis (GO:0010101)	80	3	0.68	+	4.44	0.0304
regulation of sulfur metabolic process (GO:0042762)	33	2	0.28	+	7.18	0.0316
autophagy of mitochondrion (GO:0000422)	33	2	0.28	+	7.18	0.0316
photomorphogenesis (GO:0009640)	83	3	0.7	+	4.28	0.0333
vacuole organization (GO:0007033)	85	3	0.72	+	4.18	0.0354
response to external biotic stimulus (GO:0043207)	1209	17	10.21	+	1.67	0.0359
response to other organism (GO:0051707)	1209	17	10.21	+	1.67	0.0359
response to biotic stimulus (GO:0009607)	1212	17	10.23	+	1.66	0.0363
dicarboxylic acid metabolic process (GO:0043648)	86	3	0.73	+	4.13	0.0365
response to heat (GO:0009408)	293	6	2.47	+	2.43	0.0387
response to red or far red light (GO:0009639)	222	5	1.87	+	2.67	0.0407
metallo-sulfur cluster assembly (GO:0031163)	38	2	0.32	+	6.23	0.0409
iron-sulfur cluster assembly (GO:0016226)	38	2	0.32	+	6.23	0.0409
primary root development (GO:0080022)	38	2	0.32	+	6.23	0.0409
cell redox homeostasis (GO:0045454)	41	2	0.35	+	5.78	0.0469
cellular developmental process (GO:0048869)	715	1	6.04	-	0.17	0.0346

## Sheet: Insulated in callus (vs shoots)
Supplementary Table S3. GO enrichment analysis for differentially insulated single-gene domains
GO biological process complete	Arabidopsis thaliana - REFLIST (27475)	upload_1 (691)	upload_1 (expected)	upload_1 (over/under)	upload_1 (fold Enrichment)	upload_1 (raw P-value)
somatic stem cell division (GO:0048103)	1	1	0.03	+	39.76	0.0252
indoleacetic acid conjugate metabolic process (GO:0033473)	1	1	0.03	+	39.76	0.0252
specification of plant organ position (GO:0090706)	1	1	0.03	+	39.76	0.0252
DNA replication, removal of RNA primer (GO:0043137)	1	1	0.03	+	39.76	0.0252
zinc ion import across plasma membrane (GO:0071578)	1	1	0.03	+	39.76	0.0252
choline transport (GO:0015871)	1	1	0.03	+	39.76	0.0252
methionine catabolic process (GO:0009087)	1	1	0.03	+	39.76	0.0252
D-ribose metabolic process (GO:0006014)	1	1	0.03	+	39.76	0.0252
intracellular cysteine homeostasis (GO:0080145)	1	1	0.03	+	39.76	0.0252
flower formation (GO:0048460)	1	1	0.03	+	39.76	0.0252
positive regulation of asymmetric cell division (GO:0045770)	1	1	0.03	+	39.76	0.0252
negative regulation of cyclin-dependent protein serine/threonine kinase activity (GO:0045736)	1	1	0.03	+	39.76	0.0252
methionine catabolic process via 2-oxobutanoate (GO:0019458)	1	1	0.03	+	39.76	0.0252
negative regulation of protein serine/threonine kinase activity (GO:0071901)	1	1	0.03	+	39.76	0.0252
2,4-dichlorophenoxyacetic acid metabolic process (GO:0018901)	1	1	0.03	+	39.76	0.0252
xylem-to-phloem iron transport (GO:1990388)	1	1	0.03	+	39.76	0.0252
negative regulation of cyclin-dependent protein kinase activity (GO:1904030)	1	1	0.03	+	39.76	0.0252
pentose catabolic process (GO:0019323)	1	1	0.03	+	39.76	0.0252
D-ribose catabolic process (GO:0019303)	1	1	0.03	+	39.76	0.0252
response to mycotoxin (GO:0010046)	2	1	0.05	+	19.88	0.0497
carotenoid metabolic process (GO:0016116)	34	5	0.86	+	5.85	0.00151
ribosome-associated ubiquitin-dependent protein catabolic process (GO:1990116)	2	1	0.05	+	19.88	0.0497
isoprenoid biosynthetic process via mevalonate (GO:1902767)	2	1	0.05	+	19.88	0.0497
sulfate ion homeostasis (GO:0055063)	2	1	0.05	+	19.88	0.0497
sieve element enucleation (GO:0090602)	2	1	0.05	+	19.88	0.0497
enucleation (GO:0090601)	2	1	0.05	+	19.88	0.0497
cadaverine transport (GO:0015839)	2	1	0.05	+	19.88	0.0497
cellular response to gamma radiation (GO:0071480)	2	1	0.05	+	19.88	0.0497
negative regulation of protein kinase activity (GO:0006469)	2	1	0.05	+	19.88	0.0497
isoleucyl-tRNA aminoacylation (GO:0006428)	2	1	0.05	+	19.88	0.0497
(R)-2-hydroxy-alpha-linolenic acid biosynthetic process (GO:1902609)	2	1	0.05	+	19.88	0.0497
negative regulation of proteolysis involved in protein catabolic process (GO:1903051)	2	1	0.05	+	19.88	0.0497
fatty acid alpha-oxidation (GO:0001561)	2	1	0.05	+	19.88	0.0497
cellular response to indolebutyric acid stimulus (GO:0071366)	2	1	0.05	+	19.88	0.0497
cellular response to zinc ion (GO:0071294)	2	1	0.05	+	19.88	0.0497
polyprenol catabolic process (GO:0016095)	2	1	0.05	+	19.88	0.0497
membrane raft localization (GO:0051665)	2	1	0.05	+	19.88	0.0497
protein nucleotidylation (GO:0018175)	2	1	0.05	+	19.88	0.0497
protein adenylylation (GO:0018117)	2	1	0.05	+	19.88	0.0497
acetate metabolic process (GO:0006083)	2	1	0.05	+	19.88	0.0497
negative regulation of proteasomal protein catabolic process (GO:1901799)	2	1	0.05	+	19.88	0.0497
inflorescence meristem growth (GO:0010450)	2	1	0.05	+	19.88	0.0497
butyrate metabolic process (GO:0019605)	2	1	0.05	+	19.88	0.0497
zygote elongation (GO:0080159)	2	1	0.05	+	19.88	0.0497
nitrotoluene catabolic process (GO:0046263)	2	1	0.05	+	19.88	0.0497
trinitrotoluene catabolic process (GO:0046260)	2	1	0.05	+	19.88	0.0497
2,4,6-trinitrotoluene catabolic process (GO:0046256)	2	1	0.05	+	19.88	0.0497
toluene-containing compound catabolic process (GO:0072491)	2	1	0.05	+	19.88	0.0497
toluene-containing compound metabolic process (GO:0072490)	2	1	0.05	+	19.88	0.0497
mitotic cell size control checkpoint signaling (GO:0031567)	2	1	0.05	+	19.88	0.0497
2,4,6-trinitrotoluene metabolic process (GO:0018974)	2	1	0.05	+	19.88	0.0497
trinitrotoluene metabolic process (GO:0018973)	2	1	0.05	+	19.88	0.0497
response to cesium ion (GO:0010164)	2	1	0.05	+	19.88	0.0497
farnesyl diphosphate biosynthetic process, mevalonate pathway (GO:0010142)	2	1	0.05	+	19.88	0.0497
negative regulation of kinase activity (GO:0033673)	2	1	0.05	+	19.88	0.0497
nitrotoluene metabolic process (GO:0019326)	2	1	0.05	+	19.88	0.0497
stem cell division (GO:0017145)	2	1	0.05	+	19.88	0.0497
tetraterpenoid metabolic process (GO:0016108)	34	5	0.86	+	5.85	0.00151
sulfur amino acid metabolic process (GO:0000096)	50	6	1.26	+	4.77	0.00154
regulation of DNA-templated transcription (GO:0006355)	2076	75	52.21	+	1.44	0.00165
regulation of RNA biosynthetic process (GO:2001141)	2078	75	52.26	+	1.44	0.00166
regulation of RNA metabolic process (GO:0051252)	2184	78	54.93	+	1.42	0.00167
carotenoid biosynthetic process (GO:0016117)	23	4	0.58	+	6.91	0.0024
tetraterpenoid biosynthetic process (GO:0016109)	23	4	0.58	+	6.91	0.0024
serine family amino acid metabolic process (GO:0009069)	55	6	1.38	+	4.34	0.00252
serine family amino acid biosynthetic process (GO:0009070)	41	5	1.03	+	4.85	0.00352
cellular response to nitric oxide (GO:0071732)	4	2	0.1	+	19.88	0.00366
cysteine metabolic process (GO:0006534)	26	4	0.65	+	6.12	0.00382
protein O-linked glycosylation (GO:0006493)	14	3	0.35	+	8.52	0.00469
auxin biosynthetic process (GO:0009851)	28	4	0.7	+	5.68	0.00502
regulation of nucleobase-containing compound metabolic process (GO:0019219)	2273	78	57.17	+	1.36	0.00505
secondary metabolic process (GO:0019748)	202	12	5.08	+	2.36	0.00531
cysteine biosynthetic process from serine (GO:0006535)	15	3	0.38	+	7.95	0.00575
sieve element differentiation (GO:0090603)	5	2	0.13	+	15.9	0.00601
mRNA pseudouridine synthesis (GO:1990481)	5	2	0.13	+	15.9	0.00601
regulation of reactive oxygen species metabolic process (GO:2000377)	66	6	1.66	+	3.61	0.00627
chemical homeostasis (GO:0048878)	418	20	10.51	+	1.9	0.00649
cellular response to auxin stimulus (GO:0071365)	88	7	2.21	+	3.16	0.00676
L-serine metabolic process (GO:0006563)	31	4	0.78	+	5.13	0.00728
cellular response to organic cyclic compound (GO:0071407)	137	9	3.45	+	2.61	0.00794
sulfation (GO:0051923)	17	3	0.43	+	7.02	0.00828
xanthophyll metabolic process (GO:0016122)	17	3	0.43	+	7.02	0.00828
response to nitric oxide (GO:0071731)	6	2	0.15	+	13.25	0.00886
tRNA pseudouridine synthesis (GO:0031119)	6	2	0.15	+	13.25	0.00886
response to steroid hormone (GO:0048545)	71	6	1.79	+	3.36	0.0089
auxin metabolic process (GO:0009850)	52	5	1.31	+	3.82	0.00973
CDP-diacylglycerol biosynthetic process (GO:0016024)	18	3	0.45	+	6.63	0.00975
CDP-diacylglycerol metabolic process (GO:0046341)	18	3	0.45	+	6.63	0.00975
cysteine biosynthetic process (GO:0019344)	18	3	0.45	+	6.63	0.00975
macromolecule localization (GO:0033036)	934	12	23.49	-	0.51	0.0106
homeostatic process (GO:0042592)	471	21	11.85	+	1.77	0.011
carotene metabolic process (GO:0016119)	19	3	0.48	+	6.28	0.0114
lignin metabolic process (GO:0009808)	54	5	1.36	+	3.68	0.0114
regulation of cell growth (GO:0001558)	122	8	3.07	+	2.61	0.0121
aspartate family amino acid catabolic process (GO:0009068)	7	2	0.18	+	11.36	0.0122
trichome patterning (GO:0048629)	7	2	0.18	+	11.36	0.0122
response to cadmium ion (GO:0046686)	76	6	1.91	+	3.14	0.0122
ketone biosynthetic process (GO:0042181)	38	4	0.96	+	4.19	0.0149
regulation of developmental process (GO:0050793)	875	34	22.01	+	1.55	0.015
intracellular chemical homeostasis (GO:0055082)	257	13	6.46	+	2.01	0.0152
protein O-linked glycosylation via hydroxyproline (GO:0018258)	8	2	0.2	+	9.94	0.016
dolichol biosynthetic process (GO:0019408)	8	2	0.2	+	9.94	0.016
regulation of unidimensional cell growth (GO:0051510)	82	6	2.06	+	2.91	0.0173
sulfur amino acid biosynthetic process (GO:0000097)	40	4	1.01	+	3.98	0.0177
regulation of anatomical structure morphogenesis (GO:0022603)	197	11	4.95	+	2.22	0.018
xylan metabolic process (GO:0045491)	61	5	1.53	+	3.26	0.0186
lignin biosynthetic process (GO:0009809)	41	4	1.03	+	3.88	0.0192
mRNA processing (GO:0006397)	331	2	8.32	-	0.24	0.0199
xanthophyll biosynthetic process (GO:0016123)	9	2	0.23	+	8.84	0.0202
S-adenosylmethionine metabolic process (GO:0046500)	9	2	0.23	+	8.84	0.0202
protein polyubiquitination (GO:0000209)	109	7	2.74	+	2.55	0.0203
regulation of cell morphogenesis (GO:0022604)	109	7	2.74	+	2.55	0.0203
intracellular transport (GO:0046907)	567	6	14.26	-	0.42	0.0205
inorganic ion homeostasis (GO:0098771)	207	11	5.21	+	2.11	0.0212
regulation of primary metabolic process (GO:0080090)	2611	84	65.67	+	1.28	0.0212
response to auxin (GO:0009733)	346	16	8.7	+	1.84	0.0221
aspartate family amino acid metabolic process (GO:0009066)	64	5	1.61	+	3.11	0.0224
plant-type secondary cell wall biogenesis (GO:0009834)	64	5	1.61	+	3.11	0.0224
pattern specification process (GO:0007389)	210	11	5.28	+	2.08	0.0224
phenylpropanoid metabolic process (GO:0009698)	112	7	2.82	+	2.49	0.0232
trichome differentiation (GO:0010026)	88	6	2.21	+	2.71	0.0236
cold acclimation (GO:0009631)	65	5	1.63	+	3.06	0.0238
procambium histogenesis (GO:0010067)	10	2	0.25	+	7.95	0.0249
protein neddylation (GO:0045116)	10	2	0.25	+	7.95	0.0249
positive regulation of long-day photoperiodism, flowering (GO:0048578)	10	2	0.25	+	7.95	0.0249
regulation of gene expression (GO:0010468)	2598	83	65.34	+	1.27	0.0249
regulation of biosynthetic process (GO:0009889)	2781	88	69.94	+	1.26	0.0251
cellular response to steroid hormone stimulus (GO:0071383)	66	5	1.66	+	3.01	0.0252
brassinosteroid mediated signaling pathway (GO:0009742)	66	5	1.66	+	3.01	0.0252
steroid hormone receptor signaling pathway (GO:0043401)	66	5	1.66	+	3.01	0.0252
cellular homeostasis (GO:0019725)	303	14	7.62	+	1.84	0.0258
establishment of localization in cell (GO:0051649)	620	7	15.59	-	0.45	0.026
hemicellulose metabolic process (GO:0010410)	115	7	2.89	+	2.42	0.0263
methionine metabolic process (GO:0006555)	26	3	0.65	+	4.59	0.0268
cellular response to metal ion (GO:0071248)	26	3	0.65	+	4.59	0.0268
regulation of cell size (GO:0008361)	26	3	0.65	+	4.59	0.0268
trichome morphogenesis (GO:0010090)	68	5	1.71	+	2.92	0.0282
regulation of response to stress (GO:0080134)	432	4	10.86	-	0.37	0.0289
quinone biosynthetic process (GO:1901663)	27	3	0.68	+	4.42	0.0296
cell wall macromolecule metabolic process (GO:0044036)	189	10	4.75	+	2.1	0.0297
primary meristem tissue development (GO:0010065)	11	2	0.28	+	7.23	0.0299
glycine biosynthetic process (GO:0006545)	11	2	0.28	+	7.23	0.0299
polyprenol biosynthetic process (GO:0016094)	11	2	0.28	+	7.23	0.0299
cellular response to brassinosteroid stimulus (GO:0071367)	70	5	1.76	+	2.84	0.0315
quinone metabolic process (GO:1901661)	28	3	0.7	+	4.26	0.0325
regulation of hormone levels (GO:0010817)	281	13	7.07	+	1.84	0.0327
regulation of cellular metabolic process (GO:0031323)	2922	91	73.49	+	1.24	0.0333
glucuronoxylan biosynthetic process (GO:0010417)	12	2	0.3	+	6.63	0.0353
glucuronoxylan metabolic process (GO:0010413)	12	2	0.3	+	6.63	0.0353
arabinogalactan protein metabolic process (GO:0010405)	12	2	0.3	+	6.63	0.0353
indoleacetic acid metabolic process (GO:0009683)	12	2	0.3	+	6.63	0.0353
phosphorus metabolic process (GO:0006793)	1524	26	38.33	-	0.68	0.0353
morphogenesis of a branching structure (GO:0001763)	29	3	0.73	+	4.11	0.0356
regulation of macromolecule biosynthetic process (GO:0010556)	2637	83	66.32	+	1.25	0.036
mRNA modification (GO:0016556)	50	4	1.26	+	3.18	0.0367
positive regulation of biosynthetic process (GO:0009891)	625	24	15.72	+	1.53	0.0381
regulation of cellular biosynthetic process (GO:0031326)	2718	85	68.36	+	1.24	0.0386
xylem and phloem pattern formation (GO:0010051)	74	5	1.86	+	2.69	0.0387
nucleobase-containing compound biosynthetic process (GO:0034654)	1336	22	33.6	-	0.65	0.0388
nucleosome assembly (GO:0006334)	30	3	0.75	+	3.98	0.0389
intracellular protein transport (GO:0006886)	355	3	8.93	-	0.34	0.0392
phosphate-containing compound metabolic process (GO:0006796)	1473	25	37.05	-	0.67	0.0396
regionalization (GO:0003002)	168	9	4.23	+	2.13	0.0404
fruit dehiscence (GO:0010047)	13	2	0.33	+	6.12	0.041
stress response to cadmium ion (GO:1990170)	13	2	0.33	+	6.12	0.041
cellular response to reactive nitrogen species (GO:1902170)	13	2	0.33	+	6.12	0.041
cell wall hydroxyproline-rich glycoprotein metabolic process (GO:0010404)	13	2	0.33	+	6.12	0.041
cell wall proteoglycan metabolic process (GO:0010384)	13	2	0.33	+	6.12	0.041
trichome branching (GO:0010091)	31	3	0.78	+	3.85	0.0423
glycosylation (GO:0070085)	173	9	4.35	+	2.07	0.0434
plant epidermis morphogenesis (GO:0090626)	102	6	2.57	+	2.34	0.044
hormone metabolic process (GO:0042445)	129	7	3.24	+	2.16	0.0448
specification of axis polarity (GO:0065001)	32	3	0.8	+	3.73	0.0458
hormone biosynthetic process (GO:0042446)	54	4	1.36	+	2.95	0.0467
cellular ketone metabolic process (GO:0042180)	54	4	1.36	+	2.95	0.0467
sterol transport (GO:0015918)	14	2	0.35	+	5.68	0.0471
autophagosome maturation (GO:0097352)	14	2	0.35	+	5.68	0.0471
proteoglycan metabolic process (GO:0006029)	14	2	0.35	+	5.68	0.0471
response to organic cyclic compound (GO:0014070)	326	14	8.2	+	1.71	0.0482
cellular response to nitrogen compound (GO:1901699)	33	3	0.83	+	3.61	0.0495
regulation of root morphogenesis (GO:2000067)	33	3	0.83	+	3.61	0.0495
positive regulation of RNA metabolic process (GO:0051254)	539	21	13.56	+	1.55	0.0498
