# Supplementary material for: Hi-GDT: A Hi-C-based 3D gene domain analysis tool for analyzing local chromatin contacts in plants
Source: Gigascience. 2025 Mar 21;14:giaf020. doi: 10.1093/gigascience/giaf020 (PMC11927400; doi:10.1093/gigascience/giaf020)
Supplement: giaf020_Supplemental_File [file giaf020_supplemental_file.zip › Supplementary Table S4.xlsx]

## Sheet: Sheet1
Supplementary Table S4. Reads alignment statistics of callus Hi-C and RNA-seq data
Hi-C alignment statistics
Sample name	Replicate 1	Replicate 2	Replicate 3	Replicate 4	Merged
Raw read pairs	110458119	105670979	102913514	96762550	415805162
Unique reads	82761718	79438508	78003155	73555706	313759087
Hi-C contacts	57576561	56803741	60989242	58099417	224498370
Inter-chromosomal	16369608	12826624	14720392	12629943	53878754
Intra-chromosomal	41206953	43977117	46268850	45469474	170619616
Short range contacts (<20kb)	12463506	14732109	14723101	15708926	55858394
Long range contacts (>20kb)	28743447	29245008	31545749	29760548	114761222
RNA-seq alignment statistics
Sample name	Leaf replicate 1	Leaf replicate 2	Leaf replicate 3	Callus replicate 1	Callus replicate 2	Callus replicate 3
Number of input reads	15676960	15455320	15537402	16165060	12680544	16113609
Number of uniquely mapped reads	11198982	14488216	12065526	12627618	12185969	11409488
Uniquely mapped reads (%)	71.4359	93.7426	77.6547	78.1167	96.0997	70.8065
