# Supplementary material for: Hi-GDT: A Hi-C-based 3D gene domain analysis tool for analyzing local chromatin contacts in plants
Source: Gigascience. 2025 Mar 21;14:giaf020. doi: 10.1093/gigascience/giaf020 (PMC11927400; doi:10.1093/gigascience/giaf020)
Supplement: giaf020_Supplemental_File [file giaf020_supplemental_file.zip › Supplementary Table S5.xlsx]

## Sheet: Shoot-to-root internalized
Supplementary Table S5. Domain-internalized and domain-boundary genes of multigene domains in different tissue types
Gene ID	TPM(shoot)	TPM(root)	log2FC(shoot/root)	P-value	Q-value	Expression change	Domain change (shoot to root)
AT1G17920	2.10667	1.1	-1.34869	0.00015628	0.000464813	Shoot > Root	Dual to triple
AT1G22950	10.27	13.16	-0.051359	0.838877	0.887256	Not significant	Dual to triple
AT1G28220	0	0	0	1	1	Not significant	Dual to triple
AT1G35490	0	0	0	1	1	Not significant	Dual to triple
AT1G54310	12.0367	3.96667	-2.0258	1.23644e-16	9.99463e-16	Shoot > Root	Dual to triple
AT1G73110	41.6367	1.77667	-4.96877	8.1836e-63	3.74901e-61	Shoot > Root	Dual to triple
AT2G04450	1.84	1.49333	-0.728786	0.10016	0.163884	Not significant	Dual to triple
AT2G21420	0.016667	0	-1.09245	0.788891	1	Not significant	Dual to triple
AT2G36890	1.30667	31.42	4.17405	1.24343e-22	1.3746e-21	Root > Shoot	Dual to triple
AT2G41710	16.1067	16.03	-0.446502	0.0639994	0.111299	Not significant	Dual to triple
AT2G47245	0	0.06	0.828524	0.839099	1	Not significant	Dual to triple
AT3G04880	45.35	63.97	0.080267	0.681572	0.764201	Not significant	Dual to triple
AT3G13390	0	0	0	1	1	Not significant	Dual to triple
AT3G15990	5.30333	17.4067	1.28333	3.00149e-08	1.35343e-07	Root > Shoot	Dual to triple
AT3G23550	93.4667	20.53	-2.60181	4.80918e-15	3.57004e-14	Shoot > Root	Dual to triple
AT4G24350	83.0667	7.26667	-3.93441	5.2736e-53	1.90749e-51	Shoot > Root	Dual to triple
AT4G30700	2.05667	2.42	-0.185264	0.500436	0.605635	Not significant	Dual to triple
AT4G31805	5.39	0.136667	-5.72615	3.6737e-16	2.90089e-15	Shoot > Root	Dual to triple
AT5G03020	1.16	0.58	-1.41949	0.0290253	0.0556971	Not significant	Dual to triple
AT5G07210	0	0	0	1	1	Not significant	Dual to triple
AT5G23260	0.086667	0	-2.84596	0.395106	1	Not significant	Dual to triple
AT5G37640	0	0	0	1	1	Not significant	Dual to triple
AT5G46270	5.48333	2.07	-1.81209	8.62938e-06	3.01926e-05	Shoot > Root	Dual to triple
AT5G64040	1639.25	11.14	-7.62863	0	0	Shoot > Root	Dual to triple
AT5G64430	17.2833	39.5267	0.774788	0.00148304	0.00377811	Not significant	Dual to triple
AT5G65200	5.5	5.61333	-0.389053	0.112103	0.180541	Not significant	Dual to triple

## Sheet: Root-to-shoot internalized
Supplementary Table S5. Domain-internalized and domain-boundary genes of multigene domains in different tissue types
Gene ID	TPM(shoot)	TPM(root)	log2FC(shoot/root)	P-value	Q-value	Expression change	Domain change (root to shoot)
AT1G24735	1.04	7.19667	-2.36833	3.51654e-09	1.72257e-08	Root > Shoot	Dual to triple
AT1G51172	0	0	0	1	1	Not significant	Dual to triple
AT1G53270	0.226667	5.17333	-4.09383	9.66973e-10	4.98235e-09	Root > Shoot	Dual to triple
AT1G61550	0.18	1.98667	-3.05563	2.20066e-06	8.21218e-06	Root > Shoot	Dual to triple
AT1G66800	0.356667	64.4633	-6.99752	8.16756e-54	3.04306e-52	Root > Shoot	Dual to triple
AT1G72690	3.85333	21.6233	-2.05719	3.52536e-10	1.89351e-09	Root > Shoot	Dual to triple
AT2G20900	46.6267	37.44	0.742127	7.12987e-05	0.000222426	Not significant	Dual to triple
AT2G22980	14.4367	0.733333	4.71766	2.17619e-43	5.69364e-42	Shoot > Root	Dual to triple
AT2G26710	1.69	4.93667	-1.13795	0.00043552	0.00121349	Root > Shoot	Dual to triple
AT2G27280	0.076667	0.163333	-0.688665	0.727307	0.800687	Not significant	Dual to triple
AT2G35585	0.753333	4.32667	-2.11016	2.78679e-05	9.13935e-05	Root > Shoot	Dual to triple
AT3G12090	3.97667	49.7567	-3.21464	2.20091e-25	2.76546e-24	Root > Shoot	Dual to triple
AT3G13690	12.3033	18.8233	-0.194878	0.432249	0.540654	Not significant	Dual to triple
AT3G24140	18.1933	0.036667	9.43377	1.07264e-17	9.2654e-17	Shoot > Root	Dual to triple
AT3G54690	52.7733	33.4467	1.08428	8.32734e-10	4.31903e-09	Shoot > Root	Dual to triple
AT3G63300	11.14	6.96667	1.09614	0.0140358	0.0291626	Shoot > Root	Dual to triple
AT5G13470	8.66	10.9433	0.095991	0.71359	0.790056	Not significant	Dual to triple
AT5G17740	0	0.02	-0.828508	0.839102	1	Not significant	Dual to triple
AT5G20110	1.34	7.13333	-1.95349	1.11554e-06	4.28298e-06	Root > Shoot	Dual to triple
AT5G24480	0	0	0	1	1	Not significant	Dual to triple
AT5G26190	0.713333	0.866667	0.139304	0.790757	0.849993	Not significant	Dual to triple
AT5G33290	13.2433	18.9067	-0.121835	0.752389	0.820057	Not significant	Dual to triple
AT5G39430	0	0	0	1	1	Not significant	Dual to triple
AT5G39970	1.01333	20.6433	-3.91685	2.25024e-56	8.99597e-55	Root > Shoot	Dual to triple
AT5G51280	14.9633	18.2133	0.136596	0.425837	0.534442	Not significant	Dual to triple
AT5G64070	33.9	40.31	0.174292	0.325136	0.432761	Not significant	Dual to triple

## Sheet: Shoot-to-callus insulated
Supplementary Table S5. Domain-internalized and domain-boundary genes of multigene domains in different tissue types
Gene ID	TPM(shoot)	TPM(callus)	log2FC(callus/shoot)	P-value	Q-value	Expression change	Domain change (root to shoot)
AT1G02340	7.37333	17.1067	0.627197	0.144246	0.256	Not significant	Triple to dual
AT1G14240	0.02	17.97	9.27113	9.6222e-14	1.83728e-12	Callus > Shoot	Triple to dual
AT1G24735	1.62	1.35	-0.700086	0.280857	0.423066	Not significant	Triple to dual
AT1G30360	42.9167	41.3167	-0.524514	0.0244133	0.0599997	Not significant	Triple to dual
AT1G49600	48.25	103.517	0.606133	0.00798196	0.0230778	Not significant	Triple to dual
AT1G51172	0	0	0	1	1	Not significant	Triple to dual
AT1G53270	0	0.756667	5.62965	0.000248513	0.00106069	Callus > Shoot	Triple to dual
AT1G76480	0.286667	0.21	-0.805201	0.651509	0.766269	Not significant	Triple to dual
AT1G80820	1.79667	6.79333	1.48063	5.7449e-05	0.000280975	Callus > Shoot	Triple to dual
AT2G04360	28.4933	21.3033	-0.847242	0.00100883	0.0037432	Not significant	Triple to dual
AT2G14060	0.023333	0	-1.31688	0.746901	1	Not significant	Triple to dual
AT2G20900	11.9333	20.6667	0.309952	0.18979	0.315846	Not significant	Triple to dual
AT2G26135	0	0.17	2.75875	0.486362	1	Not significant	Triple to dual
AT2G32960	5.81333	13.4933	0.789218	0.0145997	0.0388457	Not significant	Triple to dual
AT2G34570	11.32	28.4967	0.822905	0.0236937	0.0584784	Not significant	Triple to dual
AT2G37170	176.55	81.85	-1.52899	7.16194e-06	4.21026e-05	Shoot > Callus	Triple to dual
AT3G04100	0	0	0	1	1	Not significant	Triple to dual
AT3G10690	15.6833	23.0733	0.111827	0.643166	0.760277	Not significant	Triple to dual
AT3G13480	20.2833	17.4033	-0.777703	0.0232172	0.0575016	Not significant	Triple to dual
AT3G13690	13.6167	10.1733	-0.843517	0.0215113	0.0539235	Not significant	Triple to dual
AT3G25505	0	0.136667	3.52923	0.113372	0.212165	Not significant	Triple to dual
AT3G55310	0	0.306667	3.5368	0.100998	0.193231	Not significant	Triple to dual
AT3G55610	93.79	66.6833	-0.985076	1.56991e-05	8.62531e-05	Not significant	Triple to dual
AT3G60790	0	0	0	1	1	Not significant	Triple to dual
AT3G62830	53.7267	105.777	0.501159	0.0153064	0.0404436	Not significant	Triple to dual
AT4G21680	3.31333	31.3967	2.73545	3.98018e-16	1.03083e-14	Callus > Shoot	Triple to dual
AT4G27850	0.103333	0.143333	-0.180319	0.91275	0.947526	Not significant	Triple to dual
AT4G31230	0.04	0.166667	1.81194	0.206087	0.335778	Not significant	Triple to dual
AT4G35270	8.8	5.01	-1.29629	0.000164239	0.000728881	Shoot > Callus	Triple to dual
AT5G10100	0.85	1.82	0.732237	0.331431	0.477372	Not significant	Triple to dual
AT5G26190	0.356667	0.713333	0.523196	0.562411	0.692343	Not significant	Triple to dual
AT5G39970	0.22	3.16333	3.34503	2.79329e-10	3.35377e-09	Callus > Shoot	Triple to dual
AT5G43240	0.136667	4.54667	4.48957	7.95145e-10	8.97158e-09	Callus > Shoot	Triple to dual
AT5G56200	0.016667	0.166667	2.78328	0.210495	0.341053	Not significant	Triple to dual
AT5G60730	3.53	6.53667	0.380527	0.257179	0.39662	Not significant	Triple to dual
